# Supplementary material for: PCDH17 induces colorectal cancer metastasis by destroying the vascular endothelial barrier
Source: Cell Death Dis. 2025 Jan 21;16(1):36. doi: 10.1038/s41419-025-07355-z (PMC11750977; doi:10.1038/s41419-025-07355-z)
Supplement: Supplementary file 4 — Supplemental Table S1 [file 41419_2025_7355_MOESM4_ESM.xls]

## Sheet: LV-NC-vs-LV-PCDH17.all.annot
Supplementary Table S1:Transcriptome sequencing
id	NC-1_count	NC-2_count	NC-3_count	PCDH17-1_count	PCDH17-2_count	PCDH17-3_count	NC-1_tpm	NC-2_tpm	NC-3_tpm	PCDH17-1_tpm	PCDH17-2_tpm	PCDH17-3_tpm	LV-NC_mean	LV-PCDH17_mean	log2(fc)	PValue	FDR	Symbol	Description	KEGG_A_class	KEGG_B_class	Pathway	K_ID	GO Component	GO Function	GO Process	TF_family
ENSG00000157224	1902	1656	1783	1984	3199	2157	62.616	68.367	67.371	80.218	81.672	81.49	66.118	81.1267	0.295133	4.68352e-08	1.84308e-06	CLDN12	claudin 12 [Source:HGNC Symbol;Acc:HGNC:2034]	-	-	-	-	GO:0005886//plasma membrane;GO:0005923//bicellular tight junction;GO:0016020//membrane;GO:0016328//lateral plasma membrane;GO:0070160//tight junction;GO:0070161//anchoring junction;GO:0071944//cell periphery	GO:0005515//protein binding;GO:0042802//identical protein binding	GO:0016338//calcium-independent cell-cell adhesion via plasma membrane cell-adhesion molecules;GO:0035633//maintenance of blood-brain barrier	--
ENSG00000105289	98	41	60	25	21	10	3.674	2.047	2.559	1.146	0.654	0.695	2.76	0.831667	-1.73059	5.40723e-07	1.66791e-05	TJP3	tight junction protein 3 [Source:HGNC Symbol;Acc:HGNC:11829]	Cellular Processes	Cellular community - eukaryotes	ko04530//Tight junction	K06097	GO:0005634//nucleus;GO:0005654//nucleoplasm;GO:0005886//plasma membrane;GO:0005923//bicellular tight junction;GO:0016020//membrane;GO:0030054//cell junction;GO:0070160//tight junction;GO:0070161//anchoring junction	GO:0005515//protein binding;GO:0050839//cell adhesion molecule binding	GO:0035633//maintenance of blood-brain barrier;GO:0045216//cell-cell junction organization;GO:0090557//establishment of endothelial intestinal barrier;GO:0098609//cell-cell adhesion;GO:0150105//protein localization to cell-cell junction;GO:1905605//positive regulation of blood-brain barrier permeability	--
ENSG00000163347	616	491	498	375	582	416	20.568	20.719	18.937	15.236	15.24	15.857	20.0747	15.4443	-0.378298	5.13819e-05	0.000930659	CLDN1	claudin 1 [Source:HGNC Symbol;Acc:HGNC:2032]	Human Diseases;Cellular Processes;Human Diseases;Environmental Information Processing;Organismal Systems	Infectious disease: bacterial;Cellular community - eukaryotes;Infectious disease: viral;Signaling molecules and interaction;Immune system	ko05130//Pathogenic Escherichia coli infection;ko04530//Tight junction;ko05160//Hepatitis C;ko04514//Cell adhesion molecules;ko04670//Leukocyte transendothelial migration	K06087;K06087;K06087;K06087;K06087	GO:0005886//plasma membrane;GO:0005911//cell-cell junction;GO:0005923//bicellular tight junction;GO:0016020//membrane;GO:0016323//basolateral plasma membrane;GO:0016324//apical plasma membrane;GO:0016328//lateral plasma membrane;GO:0030054//cell junction;GO:0032991//protein-containing complex;GO:0070160//tight junction;GO:0070161//anchoring junction	GO:0001618//virus receptor activity;GO:0005198//structural molecule activity;GO:0005515//protein binding;GO:0042802//identical protein binding	GO:0007155//cell adhesion;GO:0008065//establishment of blood-nerve barrier;GO:0009636//response to toxic substance;GO:0016338//calcium-independent cell-cell adhesion via plasma membrane cell-adhesion molecules;GO:0030335//positive regulation of cell migration;GO:0032496//response to lipopolysaccharide;GO:0034331//cell junction maintenance;GO:0035633//maintenance of blood-brain barrier;GO:0045216/…	--
ENSG00000181885	315	238	285	203	331	225	36.837	38.146	41.738	31.904	33.002	30.156	38.907	31.6873	-0.296123	0.015447	0.0978328	CLDN7	claudin 7 [Source:HGNC Symbol;Acc:HGNC:2049]	Human Diseases;Cellular Processes;Human Diseases;Environmental Information Processing;Organismal Systems	Infectious disease: bacterial;Cellular community - eukaryotes;Infectious disease: viral;Signaling molecules and interaction;Immune system	ko05130//Pathogenic Escherichia coli infection;ko04530//Tight junction;ko05160//Hepatitis C;ko04514//Cell adhesion molecules;ko04670//Leukocyte transendothelial migration	K06087;K06087;K06087;K06087;K06087	GO:0005886//plasma membrane;GO:0005923//bicellular tight junction;GO:0016020//membrane;GO:0016323//basolateral plasma membrane;GO:0016327//apicolateral plasma membrane;GO:0016328//lateral plasma membrane;GO:0070161//anchoring junction	GO:0005198//structural molecule activity;GO:0005515//protein binding;GO:0019904//protein domain specific binding;GO:0042802//identical protein binding;GO:0050839//cell adhesion molecule binding	GO:0007155//cell adhesion;GO:0007162//negative regulation of cell adhesion;GO:0008284//positive regulation of cell population proliferation;GO:0016338//calcium-independent cell-cell adhesion via plasma membrane cell-adhesion molecules;GO:0031333//negative regulation of protein-containing complex assembly;GO:0043066//negative regulation of apoptotic process;GO:0045471//response to ethanol;GO:00708…	--
ENSG00000165215	4	4	3	1	0	1	0.361	0.457	0.309	0.11	0	0.103	0.375667	0.071	-2.40356	0.101403	0.358086	CLDN3	claudin 3 [Source:HGNC Symbol;Acc:HGNC:2045]	Human Diseases;Cellular Processes;Human Diseases;Environmental Information Processing;Organismal Systems	Infectious disease: bacterial;Cellular community - eukaryotes;Infectious disease: viral;Signaling molecules and interaction;Immune system	ko05130//Pathogenic Escherichia coli infection;ko04530//Tight junction;ko05160//Hepatitis C;ko04514//Cell adhesion molecules;ko04670//Leukocyte transendothelial migration	K06087;K06087;K06087;K06087;K06087	GO:0005886//plasma membrane;GO:0005911//cell-cell junction;GO:0005923//bicellular tight junction;GO:0016020//membrane;GO:0016327//apicolateral plasma membrane;GO:0016328//lateral plasma membrane;GO:0032991//protein-containing complex;GO:0043296//apical junction complex;GO:0070160//tight junction;GO:0070161//anchoring junction	GO:0004888//transmembrane signaling receptor activity;GO:0005198//structural molecule activity;GO:0005515//protein binding;GO:0042802//identical protein binding	GO:0001666//response to hypoxia;GO:0001934//positive regulation of protein phosphorylation;GO:0003382//epithelial cell morphogenesis;GO:0007155//cell adhesion;GO:0008285//negative regulation of cell population proliferation;GO:0010628//positive regulation of gene expression;GO:0010629//negative regulation of gene expression;GO:0014045//establishment of endothelial blood-brain barrier;GO:0016338//…	--
ENSG00000106404	113	106	131	110	220	159	6.477	7.902	8.292	7.489	9.482	10.321	7.557	9.09733	0.26763	0.116448	0.389902	CLDN15	claudin 15 [Source:HGNC Symbol;Acc:HGNC:2036]	Human Diseases;Cellular Processes;Human Diseases;Environmental Information Processing;Organismal Systems	Infectious disease: bacterial;Cellular community - eukaryotes;Infectious disease: viral;Signaling molecules and interaction;Immune system	ko05130//Pathogenic Escherichia coli infection;ko04530//Tight junction;ko05160//Hepatitis C;ko04514//Cell adhesion molecules;ko04670//Leukocyte transendothelial migration	K06087;K06087;K06087;K06087;K06087	GO:0005886//plasma membrane;GO:0005923//bicellular tight junction;GO:0016020//membrane;GO:0016328//lateral plasma membrane;GO:0070161//anchoring junction	GO:0005198//structural molecule activity;GO:0005515//protein binding;GO:0042802//identical protein binding	GO:0006811//ion transport;GO:0007155//cell adhesion;GO:0016338//calcium-independent cell-cell adhesion via plasma membrane cell-adhesion molecules;GO:0070830//bicellular tight junction assembly	--
ENSG00000013297	1	1	0	5	1	1	0.042	0.053	0	0.254	0.033	0.048	0.0316667	0.111667	1.81816	0.322061	0.68693	CLDN11	claudin 11 [Source:HGNC Symbol;Acc:HGNC:8514]	Human Diseases;Cellular Processes;Human Diseases;Environmental Information Processing;Organismal Systems	Infectious disease: bacterial;Cellular community - eukaryotes;Infectious disease: viral;Signaling molecules and interaction;Immune system	ko05130//Pathogenic Escherichia coli infection;ko04530//Tight junction;ko05160//Hepatitis C;ko04514//Cell adhesion molecules;ko04670//Leukocyte transendothelial migration	K06087;K06087;K06087;K06087;K06087	GO:0005811//lipid droplet;GO:0005883//neurofilament;GO:0005886//plasma membrane;GO:0005923//bicellular tight junction;GO:0016020//membrane;GO:0030054//cell junction;GO:0030424//axon;GO:0045178//basal part of cell;GO:0070160//tight junction;GO:0070161//anchoring junction	GO:0005198//structural molecule activity;GO:0005515//protein binding;GO:0042802//identical protein binding	GO:0007155//cell adhesion;GO:0007283//spermatogenesis;GO:0008366//axon ensheathment;GO:0016338//calcium-independent cell-cell adhesion via plasma membrane cell-adhesion molecules;GO:0070830//bicellular tight junction assembly;GO:0120192//tight junction assembly	--
ENSG00000184697	0	1	1	3	3	1	0	0.106	0.096	0.307	0.156	0.096	0.0673333	0.186333	1.46849	0.365704	0.728594	CLDN6	claudin 6 [Source:HGNC Symbol;Acc:HGNC:2048]	Human Diseases;Cellular Processes;Human Diseases;Environmental Information Processing;Organismal Systems	Infectious disease: bacterial;Cellular community - eukaryotes;Infectious disease: viral;Signaling molecules and interaction;Immune system	ko05130//Pathogenic Escherichia coli infection;ko04530//Tight junction;ko05160//Hepatitis C;ko04514//Cell adhesion molecules;ko04670//Leukocyte transendothelial migration	K06087;K06087;K06087;K06087;K06087	GO:0005886//plasma membrane;GO:0005923//bicellular tight junction;GO:0016020//membrane;GO:0016327//apicolateral plasma membrane;GO:0070161//anchoring junction	GO:0001618//virus receptor activity;GO:0005198//structural molecule activity;GO:0005515//protein binding;GO:0042802//identical protein binding	GO:0007155//cell adhesion;GO:0016338//calcium-independent cell-cell adhesion via plasma membrane cell-adhesion molecules;GO:0045216//cell-cell junction organization;GO:0046718//viral entry into host cell;GO:0070830//bicellular tight junction assembly	--
ENSG00000113946	6	9	11	4	6	9	0.232	0.44	0.484	0.188	0.182	0.397	0.385333	0.255667	-0.591843	0.424256	0.780471	CLDN16	claudin 16 [Source:HGNC Symbol;Acc:HGNC:2037]	Human Diseases;Cellular Processes;Human Diseases;Environmental Information Processing;Organismal Systems	Infectious disease: bacterial;Cellular community - eukaryotes;Infectious disease: viral;Signaling molecules and interaction;Immune system	ko05130//Pathogenic Escherichia coli infection;ko04530//Tight junction;ko05160//Hepatitis C;ko04514//Cell adhesion molecules;ko04670//Leukocyte transendothelial migration	K06087;K06087;K06087;K06087;K06087	GO:0005886//plasma membrane;GO:0005923//bicellular tight junction;GO:0016020//membrane;GO:0070161//anchoring junction	GO:0005198//structural molecule activity;GO:0005515//protein binding;GO:0015095//magnesium ion transmembrane transporter activity;GO:0042802//identical protein binding	GO:0006811//ion transport;GO:0007155//cell adhesion;GO:0010496//intercellular transport;GO:0016338//calcium-independent cell-cell adhesion via plasma membrane cell-adhesion molecules;GO:0030001//metal ion transport;GO:0030003//cellular cation homeostasis;GO:0070830//bicellular tight junction assembly;GO:1903830//magnesium ion transmembrane transport	--
ENSG00000134873	1	0	0	3	1	0	0.05	0	0	0.178	0.038	0	0.0166667	0.072	2.11103	0.450625	0.800558	CLDN10	claudin 10 [Source:HGNC Symbol;Acc:HGNC:2033]	Human Diseases;Cellular Processes;Human Diseases;Environmental Information Processing;Organismal Systems	Infectious disease: bacterial;Cellular community - eukaryotes;Infectious disease: viral;Signaling molecules and interaction;Immune system	ko05130//Pathogenic Escherichia coli infection;ko04530//Tight junction;ko05160//Hepatitis C;ko04514//Cell adhesion molecules;ko04670//Leukocyte transendothelial migration	K06087;K06087;K06087;K06087;K06087	GO:0005737//cytoplasm;GO:0005886//plasma membrane;GO:0005923//bicellular tight junction;GO:0016020//membrane;GO:0070161//anchoring junction	GO:0005198//structural molecule activity;GO:0005515//protein binding;GO:0042802//identical protein binding	GO:0006811//ion transport;GO:0007155//cell adhesion;GO:0016338//calcium-independent cell-cell adhesion via plasma membrane cell-adhesion molecules;GO:0043269//regulation of ion transport;GO:0070830//bicellular tight junction assembly	--
ENSG00000189143	982	788	763	758	1144	836	63.86	65.362	55.615	60.012	58.094	62.604	61.6123	60.2367	-0.0325772	0.537684	0.856723	CLDN4	claudin 4 [Source:HGNC Symbol;Acc:HGNC:2046]	Human Diseases;Cellular Processes;Human Diseases;Environmental Information Processing;Organismal Systems	Infectious disease: bacterial;Cellular community - eukaryotes;Infectious disease: viral;Signaling molecules and interaction;Immune system	ko05130//Pathogenic Escherichia coli infection;ko04530//Tight junction;ko05160//Hepatitis C;ko04514//Cell adhesion molecules;ko04670//Leukocyte transendothelial migration	K06087;K06087;K06087;K06087;K06087	GO:0005886//plasma membrane;GO:0005911//cell-cell junction;GO:0005923//bicellular tight junction;GO:0009925//basal plasma membrane;GO:0016020//membrane;GO:0016324//apical plasma membrane;GO:0016327//apicolateral plasma membrane;GO:0016328//lateral plasma membrane;GO:0034707//chloride channel complex;GO:0070160//tight junction;GO:0070161//anchoring junction	GO:0004888//transmembrane signaling receptor activity;GO:0005198//structural molecule activity;GO:0005254//chloride channel activity;GO:0005515//protein binding;GO:0042802//identical protein binding	GO:0006811//ion transport;GO:0006821//chloride transport;GO:0007155//cell adhesion;GO:0007565//female pregnancy;GO:0007623//circadian rhythm;GO:0016338//calcium-independent cell-cell adhesion via plasma membrane cell-adhesion molecules;GO:0022604//regulation of cell morphogenesis;GO:0030335//positive regulation of cell migration;GO:0032570//response to progesterone;GO:0061436//establishment of sk…	--
ENSG00000165376	1	0	1	0	0	0	0.061	0	0.07	0	0	0	0.0436667	0.001	-5.44846	0.587597	0.882145	CLDN2	claudin 2 [Source:HGNC Symbol;Acc:HGNC:2041]	Human Diseases;Cellular Processes;Human Diseases;Environmental Information Processing;Organismal Systems	Infectious disease: bacterial;Cellular community - eukaryotes;Infectious disease: viral;Signaling molecules and interaction;Immune system	ko05130//Pathogenic Escherichia coli infection;ko04530//Tight junction;ko05160//Hepatitis C;ko04514//Cell adhesion molecules;ko04670//Leukocyte transendothelial migration	K06087;K06087;K06087;K06087;K06087	GO:0005886//plasma membrane;GO:0005911//cell-cell junction;GO:0005923//bicellular tight junction;GO:0016020//membrane;GO:0070161//anchoring junction	GO:0005198//structural molecule activity;GO:0005515//protein binding;GO:0042802//identical protein binding	GO:0016338//calcium-independent cell-cell adhesion via plasma membrane cell-adhesion molecules;GO:0070830//bicellular tight junction assembly;GO:0098609//cell-cell adhesion	--
ENSG00000184113	1	2	5	1	3	2	0.083	0.123	0.278	0.101	0.115	0.111	0.161333	0.109	-0.565716	0.636479	0.899292	CLDN5	claudin 5 [Source:HGNC Symbol;Acc:HGNC:2047]	Human Diseases;Cellular Processes;Human Diseases;Environmental Information Processing;Organismal Systems	Infectious disease: bacterial;Cellular community - eukaryotes;Infectious disease: viral;Signaling molecules and interaction;Immune system	ko05130//Pathogenic Escherichia coli infection;ko04530//Tight junction;ko05160//Hepatitis C;ko04514//Cell adhesion molecules;ko04670//Leukocyte transendothelial migration	K06087;K06087;K06087;K06087;K06087	GO:0005886//plasma membrane;GO:0005911//cell-cell junction;GO:0005923//bicellular tight junction;GO:0016020//membrane;GO:0016327//apicolateral plasma membrane;GO:0016328//lateral plasma membrane;GO:0030054//cell junction;GO:0030864//cortical actin cytoskeleton;GO:0033270//paranode region of axon;GO:0043220//Schmidt-Lanterman incisure;GO:0070160//tight junction;GO:0070161//anchoring junction	GO:0005198//structural molecule activity;GO:0005515//protein binding;GO:0042802//identical protein binding	GO:0003151//outflow tract morphogenesis;GO:0007043//cell-cell junction assembly;GO:0007155//cell adhesion;GO:0007179//transforming growth factor beta receptor signaling pathway;GO:0007612//learning;GO:0008284//positive regulation of cell population proliferation;GO:0010628//positive regulation of gene expression;GO:0010629//negative regulation of gene expression;GO:0016338//calcium-independent ce…	--
ENSG00000164007	2	0	0	0	0	0	0.081	0	0	0	0	0	0.027	0.001	-4.75489	0.640651	0.899292	CLDN19	claudin 19 [Source:HGNC Symbol;Acc:HGNC:2040]	Human Diseases;Cellular Processes;Human Diseases;Environmental Information Processing;Organismal Systems	Infectious disease: bacterial;Cellular community - eukaryotes;Infectious disease: viral;Signaling molecules and interaction;Immune system	ko05130//Pathogenic Escherichia coli infection;ko04530//Tight junction;ko05160//Hepatitis C;ko04514//Cell adhesion molecules;ko04670//Leukocyte transendothelial migration	K06087;K06087;K06087;K06087;K06087	GO:0005634//nucleus;GO:0005737//cytoplasm;GO:0005886//plasma membrane;GO:0005923//bicellular tight junction;GO:0016020//membrane;GO:0016323//basolateral plasma membrane;GO:0030054//cell junction;GO:0043296//apical junction complex;GO:0048471//perinuclear region of cytoplasm;GO:0070161//anchoring junction	GO:0005198//structural molecule activity;GO:0005515//protein binding;GO:0042802//identical protein binding	GO:0001934//positive regulation of protein phosphorylation;GO:0007155//cell adhesion;GO:0007601//visual perception;GO:0008285//negative regulation of cell population proliferation;GO:0010628//positive regulation of gene expression;GO:0010629//negative regulation of gene expression;GO:0016338//calcium-independent cell-cell adhesion via plasma membrane cell-adhesion molecules;GO:0019227//neuronal a…	--
ENSG00000066405	2	6	3	1	8	1	0.113	0.26	0.117	0.042	0.274	0.039	0.163333	0.118333	-0.464963	0.672354	0.917717	CLDN18	claudin 18 [Source:HGNC Symbol;Acc:HGNC:2039]	Human Diseases;Cellular Processes;Human Diseases;Environmental Information Processing;Organismal Systems	Infectious disease: bacterial;Cellular community - eukaryotes;Infectious disease: viral;Signaling molecules and interaction;Immune system	ko05130//Pathogenic Escherichia coli infection;ko04530//Tight junction;ko05160//Hepatitis C;ko04514//Cell adhesion molecules;ko04670//Leukocyte transendothelial migration	K06087;K06087;K06087;K06087;K06087	GO:0005886//plasma membrane;GO:0005923//bicellular tight junction;GO:0016020//membrane;GO:0016328//lateral plasma membrane;GO:0070160//tight junction;GO:0070161//anchoring junction	GO:0005198//structural molecule activity;GO:0005515//protein binding;GO:0042802//identical protein binding	GO:0007155//cell adhesion;GO:0016338//calcium-independent cell-cell adhesion via plasma membrane cell-adhesion molecules;GO:0034504//protein localization to nucleus;GO:0045471//response to ethanol;GO:0045779//negative regulation of bone resorption;GO:0048565//digestive tract development;GO:0070830//bicellular tight junction assembly;GO:0071847//TNFSF11-mediated signaling pathway;GO:1900181//negat…	--
ENSG00000171217	0	5	2	1	4	1	0	0.601	0.217	0.116	0.299	0.109	0.272667	0.174667	-0.642534	0.704746	0.933037	CLDN20	claudin 20 [Source:HGNC Symbol;Acc:HGNC:2042]	Human Diseases;Cellular Processes;Human Diseases;Environmental Information Processing;Organismal Systems	Infectious disease: bacterial;Cellular community - eukaryotes;Infectious disease: viral;Signaling molecules and interaction;Immune system	ko05130//Pathogenic Escherichia coli infection;ko04530//Tight junction;ko05160//Hepatitis C;ko04514//Cell adhesion molecules;ko04670//Leukocyte transendothelial migration	K06087;K06087;K06087;K06087;K06087	GO:0005886//plasma membrane;GO:0005923//bicellular tight junction;GO:0016020//membrane;GO:0070160//tight junction;GO:0070161//anchoring junction	GO:0005198//structural molecule activity;GO:0005515//protein binding;GO:0042802//identical protein binding	GO:0007155//cell adhesion;GO:0016338//calcium-independent cell-cell adhesion via plasma membrane cell-adhesion molecules;GO:0070830//bicellular tight junction assembly	--
ENSG00000253958	87	54	64	51	104	68	4.634	3.635	3.883	3.306	4.345	4.135	4.05067	3.92867	-0.0441196	0.834622	0.945265	CLDN23	claudin 23 [Source:HGNC Symbol;Acc:HGNC:17591]	Human Diseases;Cellular Processes;Human Diseases;Environmental Information Processing;Organismal Systems	Infectious disease: bacterial;Cellular community - eukaryotes;Infectious disease: viral;Signaling molecules and interaction;Immune system	ko05130//Pathogenic Escherichia coli infection;ko04530//Tight junction;ko05160//Hepatitis C;ko04514//Cell adhesion molecules;ko04670//Leukocyte transendothelial migration	K06087;K06087;K06087;K06087;K06087	GO:0005886//plasma membrane;GO:0005923//bicellular tight junction;GO:0016020//membrane;GO:0070161//anchoring junction	GO:0005198//structural molecule activity;GO:0005515//protein binding;GO:0042802//identical protein binding	GO:0007155//cell adhesion;GO:0016338//calcium-independent cell-cell adhesion via plasma membrane cell-adhesion molecules;GO:0070830//bicellular tight junction assembly	--
ENSG00000159261	2	1	1	0	5	0	0.129	0.082	0.073	0	0.253	0	0.0946667	0.0843333	-0.166754	0.965648	0.987324	CLDN14	claudin 14 [Source:HGNC Symbol;Acc:HGNC:2035]	Human Diseases;Cellular Processes;Human Diseases;Environmental Information Processing;Organismal Systems	Infectious disease: bacterial;Cellular community - eukaryotes;Infectious disease: viral;Signaling molecules and interaction;Immune system	ko05130//Pathogenic Escherichia coli infection;ko04530//Tight junction;ko05160//Hepatitis C;ko04514//Cell adhesion molecules;ko04670//Leukocyte transendothelial migration	K06087;K06087;K06087;K06087;K06087	GO:0005783//endoplasmic reticulum;GO:0005886//plasma membrane;GO:0005923//bicellular tight junction;GO:0016020//membrane;GO:0070161//anchoring junction	GO:0005198//structural molecule activity;GO:0005515//protein binding;GO:0042802//identical protein binding	GO:0007155//cell adhesion;GO:0016338//calcium-independent cell-cell adhesion via plasma membrane cell-adhesion molecules;GO:0065003//protein-containing complex assembly;GO:0070830//bicellular tight junction assembly	--
ENSG00000213937	109	80	86	79	151	83	7.923	7.349	7.119	6.987	8.607	6.887	7.46367	7.49367	0.00578725	0.98958	0.995709	CLDN9	claudin 9 [Source:HGNC Symbol;Acc:HGNC:2051]	Human Diseases;Cellular Processes;Human Diseases;Environmental Information Processing;Organismal Systems	Infectious disease: bacterial;Cellular community - eukaryotes;Infectious disease: viral;Signaling molecules and interaction;Immune system	ko05130//Pathogenic Escherichia coli infection;ko04530//Tight junction;ko05160//Hepatitis C;ko04514//Cell adhesion molecules;ko04670//Leukocyte transendothelial migration	K06087;K06087;K06087;K06087;K06087	GO:0005886//plasma membrane;GO:0005923//bicellular tight junction;GO:0016020//membrane;GO:0030054//cell junction;GO:0043231//intracellular membrane-bounded organelle;GO:0070161//anchoring junction	GO:0001618//virus receptor activity;GO:0005198//structural molecule activity;GO:0005515//protein binding;GO:0042802//identical protein binding	GO:0007155//cell adhesion;GO:0016338//calcium-independent cell-cell adhesion via plasma membrane cell-adhesion molecules;GO:0045216//cell-cell junction organization;GO:0046718//viral entry into host cell;GO:0070830//bicellular tight junction assembly;GO:0120193//tight junction organization	--
ENSG00000156282	0	0	0	0	0	0	0	0	0	0	0	0	0.001	0.001	0	1	1	CLDN17	claudin 17 [Source:HGNC Symbol;Acc:HGNC:2038]	Human Diseases;Cellular Processes;Human Diseases;Environmental Information Processing;Organismal Systems	Infectious disease: bacterial;Cellular community - eukaryotes;Infectious disease: viral;Signaling molecules and interaction;Immune system	ko05130//Pathogenic Escherichia coli infection;ko04530//Tight junction;ko05160//Hepatitis C;ko04514//Cell adhesion molecules;ko04670//Leukocyte transendothelial migration	K06087;K06087;K06087;K06087;K06087	GO:0005886//plasma membrane;GO:0005923//bicellular tight junction;GO:0016020//membrane;GO:0034707//chloride channel complex;GO:0070161//anchoring junction	GO:0005198//structural molecule activity;GO:0005254//chloride channel activity;GO:0005515//protein binding;GO:0042802//identical protein binding	GO:0006811//ion transport;GO:0006821//chloride transport;GO:0007155//cell adhesion;GO:0016338//calcium-independent cell-cell adhesion via plasma membrane cell-adhesion molecules;GO:0070830//bicellular tight junction assembly;GO:1902476//chloride transmembrane transport	--
ENSG00000156284	0	0	0	0	0	0	0	0	0	0	0	0	0.001	0.001	0	1	1	CLDN8	claudin 8 [Source:HGNC Symbol;Acc:HGNC:2050]	Human Diseases;Cellular Processes;Human Diseases;Environmental Information Processing;Organismal Systems	Infectious disease: bacterial;Cellular community - eukaryotes;Infectious disease: viral;Signaling molecules and interaction;Immune system	ko05130//Pathogenic Escherichia coli infection;ko04530//Tight junction;ko05160//Hepatitis C;ko04514//Cell adhesion molecules;ko04670//Leukocyte transendothelial migration	K06087;K06087;K06087;K06087;K06087	GO:0005783//endoplasmic reticulum;GO:0005886//plasma membrane;GO:0005923//bicellular tight junction;GO:0016020//membrane;GO:0016323//basolateral plasma membrane;GO:0016327//apicolateral plasma membrane;GO:0070161//anchoring junction	GO:0005198//structural molecule activity;GO:0005515//protein binding;GO:0042802//identical protein binding	GO:0007155//cell adhesion;GO:0016338//calcium-independent cell-cell adhesion via plasma membrane cell-adhesion molecules;GO:0070830//bicellular tight junction assembly	--
ENSG00000177300	0	0	0	0	0	0	0	0	0	0	0	0	0.001	0.001	0	1	1	CLDN22	claudin 22 [Source:HGNC Symbol;Acc:HGNC:2044]	Human Diseases;Cellular Processes;Human Diseases;Environmental Information Processing;Organismal Systems	Infectious disease: bacterial;Cellular community - eukaryotes;Infectious disease: viral;Signaling molecules and interaction;Immune system	ko05130//Pathogenic Escherichia coli infection;ko04530//Tight junction;ko05160//Hepatitis C;ko04514//Cell adhesion molecules;ko04670//Leukocyte transendothelial migration	K06087;K06087;K06087;K06087;K06087	GO:0005886//plasma membrane;GO:0005923//bicellular tight junction;GO:0016020//membrane;GO:0070161//anchoring junction	GO:0005198//structural molecule activity;GO:0005515//protein binding;GO:0042802//identical protein binding	GO:0007155//cell adhesion;GO:0016338//calcium-independent cell-cell adhesion via plasma membrane cell-adhesion molecules;GO:0070830//bicellular tight junction assembly	--
ENSG00000185758	0	0	0	0	0	0	0	0	0	0	0	0	0.001	0.001	0	1	1	CLDN24	claudin 24 [Source:HGNC Symbol;Acc:HGNC:37200]	Human Diseases;Cellular Processes;Human Diseases;Environmental Information Processing;Organismal Systems	Infectious disease: bacterial;Cellular community - eukaryotes;Infectious disease: viral;Signaling molecules and interaction;Immune system	ko05130//Pathogenic Escherichia coli infection;ko04530//Tight junction;ko05160//Hepatitis C;ko04514//Cell adhesion molecules;ko04670//Leukocyte transendothelial migration	K06087;K06087;K06087;K06087;K06087	GO:0005886//plasma membrane;GO:0005923//bicellular tight junction;GO:0016020//membrane;GO:0070161//anchoring junction	GO:0005198//structural molecule activity	GO:0007155//cell adhesion;GO:0070830//bicellular tight junction assembly	--
ENSG00000228607	0	0	0	0	0	0	0	0	0	0	0	0	0.001	0.001	0	1	1	CLDN25	claudin 25 [Source:HGNC Symbol;Acc:HGNC:37218]	Human Diseases;Cellular Processes;Human Diseases;Environmental Information Processing;Organismal Systems	Infectious disease: bacterial;Cellular community - eukaryotes;Infectious disease: viral;Signaling molecules and interaction;Immune system	ko05130//Pathogenic Escherichia coli infection;ko04530//Tight junction;ko05160//Hepatitis C;ko04514//Cell adhesion molecules;ko04670//Leukocyte transendothelial migration	K06087;K06087;K06087;K06087;K06087	GO:0005886//plasma membrane;GO:0005923//bicellular tight junction;GO:0016020//membrane;GO:0070160//tight junction;GO:0070161//anchoring junction	GO:0005198//structural molecule activity	GO:0007155//cell adhesion;GO:0070830//bicellular tight junction assembly	--
ENSG00000234469	0	0	0	0	0	0	0	0	0	0	0	0	0.001	0.001	0	1	1	CLDN34	claudin 34 [Source:HGNC Symbol;Acc:HGNC:51259]	Human Diseases;Cellular Processes;Human Diseases;Environmental Information Processing;Organismal Systems	Infectious disease: bacterial;Cellular community - eukaryotes;Infectious disease: viral;Signaling molecules and interaction;Immune system	ko05130//Pathogenic Escherichia coli infection;ko04530//Tight junction;ko05160//Hepatitis C;ko04514//Cell adhesion molecules;ko04670//Leukocyte transendothelial migration	K06087;K06087;K06087;K06087;K06087	GO:0005886//plasma membrane;GO:0005923//bicellular tight junction;GO:0016020//membrane;GO:0070161//anchoring junction	GO:0005198//structural molecule activity	GO:0007155//cell adhesion;GO:0070830//bicellular tight junction assembly	--
ENSG00000118946	9	7	7	23836	41227	27183	0.383	0.221	0.348	779.896	875.697	821.89	0.317333	825.828	11.3456	0	0	PCDH17	protocadherin 17 [Source:HGNC Symbol;Acc:HGNC:14267]	-	-	-	-	GO:0005886//plasma membrane;GO:0016020//membrane;GO:0042734//presynaptic membrane;GO:0045211//postsynaptic membrane;GO:0098978//glutamatergic synapse;GO:0098982//GABA-ergic synapse	GO:0005509//calcium ion binding;GO:0005515//protein binding	GO:0007155//cell adhesion;GO:0007156//homophilic cell adhesion via plasma membrane adhesion molecules;GO:0030534//adult behavior;GO:0050805//negative regulation of synaptic transmission;GO:0099560//synaptic membrane adhesion;GO:1904071//presynaptic active zone assembly;GO:2000807//regulation of synaptic vesicle clustering	--
ENSG00000128422	24895	17798	20826	10904	15564	11205	1890.26	1706.78	1800.52	1006.7	926.608	971.164	1799.18	968.156	-0.894033	7.26594e-88	5.96171e-84	KRT17	keratin 17 [Source:HGNC Symbol;Acc:HGNC:6427]	Organismal Systems;Human Diseases	Endocrine system;Infectious disease: bacterial	ko04915//Estrogen signaling pathway;ko05150//Staphylococcus aureus infection	K07604;K07604	GO:0001533//cornified envelope;GO:0005737//cytoplasm;GO:0005829//cytosol;GO:0005882//intermediate filament;GO:0045095//keratin filament;GO:0045111//intermediate filament cytoskeleton;GO:0071944//cell periphery	GO:0005198//structural molecule activity;GO:0005515//protein binding	GO:0002009//morphogenesis of an epithelium;GO:0030307//positive regulation of cell growth;GO:0030855//epithelial cell differentiation;GO:0031069//hair follicle morphogenesis;GO:0031424//keratinization;GO:0045109//intermediate filament organization;GO:0045727//positive regulation of translation;GO:0051798//positive regulation of hair follicle development	--
ENSG00000161011	7549	6680	7222	10933	17139	12281	362.77	457.781	398.721	654.609	654.011	693.385	406.424	667.335	0.715426	2.7867e-84	1.52432e-80	SQSTM1	sequestosome 1 [Source:HGNC Symbol;Acc:HGNC:11280]	Human Diseases;Human Diseases;Human Diseases;Cellular Processes;Cellular Processes;Cellular Processes;Human Diseases;Organismal Systems;Cellular Processes	Neurodegenerative disease;Neurodegenerative disease;Infectious disease: bacterial;Cell growth and death;Cell growth and death;Transport and catabolism;Cardiovascular disease;Development and regeneration;Transport and catabolism	ko05022//Pathways of neurodegeneration - multiple diseases;ko05014//Amyotrophic lateral sclerosis;ko05131//Shigellosis;ko04217//Necroptosis;ko04218//Cellular senescence;ko04140//Autophagy - animal;ko05418//Fluid shear stress and atherosclerosis;ko04380//Osteoclast differentiation;ko04137//Mitophagy - animal	K14381;K14381;K14381;K14381;K14381;K14381;K14381;K14381;K14381	GO:0000407//phagophore assembly site;GO:0000932//P-body;GO:0005634//nucleus;GO:0005654//nucleoplasm;GO:0005737//cytoplasm;GO:0005739//mitochondrion;GO:0005764//lysosome;GO:0005768//endosome;GO:0005770//late endosome;GO:0005776//autophagosome;GO:0005783//endoplasmic reticulum;GO:0005829//cytosol;GO:0016234//inclusion body;GO:0016235//aggresome;GO:0016605//PML body;GO:0030017//sarcomere;GO:0031410/…	GO:0004674//protein serine/threonine kinase activity;GO:0005080//protein kinase C binding;GO:0005515//protein binding;GO:0008270//zinc ion binding;GO:0019899//enzyme binding;GO:0019901//protein kinase binding;GO:0030674//protein-macromolecule adaptor activity;GO:0030971//receptor tyrosine kinase binding;GO:0031625//ubiquitin protein ligase binding;GO:0035255//ionotropic glutamate receptor binding…	GO:0000122//negative regulation of transcription by RNA polymerase II;GO:0000422//autophagy of mitochondrion;GO:0000423//mitophagy;GO:0000425//pexophagy;GO:0001659//temperature homeostasis;GO:0001934//positive regulation of protein phosphorylation;GO:0002376//immune system process;GO:0002931//response to ischemia;GO:0006366//transcription by RNA polymerase II;GO:0006468//protein phosphorylation;G…	--
ENSG00000106211	10092	7120	8300	4694	6798	4682	1495.66	1332.85	1400.21	846.558	789.314	792.749	1409.57	809.54	-0.800085	1.64585e-58	6.7521e-55	HSPB1	heat shock protein family B (small) member 1 [Source:HGNC Symbol;Acc:HGNC:5246]	Environmental Information Processing;Human Diseases;Environmental Information Processing	Signal transduction;Infectious disease: parasitic;Signal transduction	ko04010//MAPK signaling pathway;ko05146//Amoebiasis;ko04370//VEGF signaling pathway	K04455;K04455;K04455	GO:0000502//proteasome complex;GO:0001533//cornified envelope;GO:0005615//extracellular space;GO:0005634//nucleus;GO:0005737//cytoplasm;GO:0005819//spindle;GO:0005829//cytosol;GO:0005856//cytoskeleton;GO:0005886//plasma membrane;GO:0005925//focal adhesion;GO:0030018//Z disc;GO:0043292//contractile fiber;GO:0070062//extracellular exosome;GO:1904115//axon cytoplasm	GO:0003723//RNA binding;GO:0005080//protein kinase C binding;GO:0005515//protein binding;GO:0008426//protein kinase C inhibitor activity;GO:0019901//protein kinase binding;GO:0042802//identical protein binding;GO:0042803//protein homodimerization activity;GO:0043130//ubiquitin binding;GO:0044183//protein folding chaperone;GO:0061629//RNA polymerase II-specific DNA-binding transcription factor bin…	GO:0001895//retina homeostasis;GO:0001932//regulation of protein phosphorylation;GO:0006446//regulation of translational initiation;GO:0006469//negative regulation of protein kinase activity;GO:0006986//response to unfolded protein;GO:0009615//response to virus;GO:0010506//regulation of autophagy;GO:0032731//positive regulation of interleukin-1 beta production;GO:0032760//positive regulation of t…	--
ENSG00000137628	2068	1783	1844	882	1449	914	39.818	43.256	40.395	20.63	21.944	20.1	41.1563	20.8913	-0.97821	1.57648e-57	5.17401e-54	DDX60	DExD/H-box helicase 60 [Source:HGNC Symbol;Acc:HGNC:25942]	-	-	-	-	GO:0005737//cytoplasm;GO:0005829//cytosol;GO:0045111//intermediate filament cytoskeleton	GO:0000166//nucleotide binding;GO:0003676//nucleic acid binding;GO:0003690//double-stranded DNA binding;GO:0003723//RNA binding;GO:0003724//RNA helicase activity;GO:0003725//double-stranded RNA binding;GO:0003727//single-stranded RNA binding;GO:0004386//helicase activity;GO:0005515//protein binding;GO:0005524//ATP binding;GO:0016787//hydrolase activity;GO:0016887//ATP hydrolysis activity	GO:0002376//immune system process;GO:0009615//response to virus;GO:0045087//innate immune response;GO:0051607//defense response to virus;GO:1900245//positive regulation of MDA-5 signaling pathway;GO:1900246//positive regulation of RIG-I signaling pathway	--
ENSG00000205420	7281	5526	6305	3828	5333	3633	362.98	348.156	357.964	232.211	208.495	206.757	356.367	215.821	-0.723527	4.17575e-51	1.14207e-47	KRT6A	keratin 6A [Source:HGNC Symbol;Acc:HGNC:6443]	-	-	-	-	GO:0005634//nucleus;GO:0005829//cytosol;GO:0005882//intermediate filament;GO:0016020//membrane;GO:0045095//keratin filament;GO:0070062//extracellular exosome	GO:0005200//structural constituent of cytoskeleton;GO:0005515//protein binding;GO:0030280//structural constituent of skin epidermis	GO:0002009//morphogenesis of an epithelium;GO:0007010//cytoskeleton organization;GO:0008284//positive regulation of cell population proliferation;GO:0030154//cell differentiation;GO:0031424//keratinization;GO:0031640//killing of cells of other organism;GO:0042060//wound healing;GO:0050830//defense response to Gram-positive bacterium;GO:0061844//antimicrobial humoral immune response mediated by an…	--
ENSG00000198431	9846	8171	8832	11740	17569	12804	342.823	392.992	359.656	528.205	489.958	526.933	365.157	515.032	0.496145	7.94524e-49	1.86259e-45	TXNRD1	thioredoxin reductase 1 [Source:HGNC Symbol;Acc:HGNC:12437]	Human Diseases;Human Diseases;Metabolism	Cancer: overview;Cancer: specific types;Metabolism of other amino acids	ko05200//Pathways in cancer;ko05225//Hepatocellular carcinoma;ko00450//Selenocompound metabolism	K22182;K22182;K22182	GO:0001650//fibrillar center;GO:0005634//nucleus;GO:0005654//nucleoplasm;GO:0005737//cytoplasm;GO:0005739//mitochondrion;GO:0005829//cytosol;GO:0070062//extracellular exosome	GO:0000166//nucleotide binding;GO:0004791//thioredoxin-disulfide reductase activity;GO:0005515//protein binding;GO:0016491//oxidoreductase activity;GO:0016668//oxidoreductase activity, acting on a sulfur group of donors, NAD(P) as acceptor;GO:0042802//identical protein binding;GO:0050137//NADPH peroxidase activity;GO:0050660//flavin adenine dinucleotide binding;GO:0071949//FAD binding	GO:0001707//mesoderm formation;GO:0006979//response to oxidative stress;GO:0007165//signal transduction;GO:0007369//gastrulation;GO:0008283//cell population proliferation;GO:0010035//response to inorganic substance;GO:0045454//cell redox homeostasis;GO:0098869//cellular oxidant detoxification	--
ENSG00000175592	2794	2476	2726	3877	6431	4241	214.373	234.763	235.833	354.574	376.691	365.876	228.323	365.714	0.679638	7.08322e-46	1.45295e-42	FOSL1	FOS like 1, AP-1 transcription factor subunit [Source:HGNC Symbol;Acc:HGNC:13718]	Human Diseases;Environmental Information Processing;Organismal Systems;Organismal Systems	Infectious disease: viral;Signal transduction;Development and regeneration;Immune system	ko05166//Human T-cell leukemia virus 1 infection;ko04310//Wnt signaling pathway;ko04380//Osteoclast differentiation;ko04657//IL-17 signaling pathway	K04502;K04502;K04502;K04502	GO:0000785//chromatin;GO:0005634//nucleus;GO:0005654//nucleoplasm;GO:0042734//presynaptic membrane;GO:0090575//RNA polymerase II transcription regulator complex	GO:0000977//RNA polymerase II transcription regulatory region sequence-specific DNA binding;GO:0000978//RNA polymerase II cis-regulatory region sequence-specific DNA binding;GO:0000981//DNA-binding transcription factor activity, RNA polymerase II-specific;GO:0001228//DNA-binding transcription activator activity, RNA polymerase II-specific;GO:0003677//DNA binding;GO:0003700//DNA-binding transcript…	GO:0001701//in utero embryonic development;GO:0006355//regulation of transcription, DNA-templated;GO:0006357//regulation of transcription by RNA polymerase II;GO:0006935//chemotaxis;GO:0006968//cellular defense response;GO:0007296//vitellogenesis;GO:0007565//female pregnancy;GO:0007612//learning;GO:0008284//positive regulation of cell population proliferation;GO:0008285//negative regulation of ce…	TF_bZIP
ENSG00000139211	5802	5467	5580	7914	13053	9025	205.412	245.602	225.917	342.116	362.25	366.12	225.644	356.829	0.661185	1.84739e-44	3.36841e-41	AMIGO2	adhesion molecule with Ig like domain 2 [Source:HGNC Symbol;Acc:HGNC:24073]	-	-	-	-	GO:0005634//nucleus;GO:0005886//plasma membrane;GO:0016020//membrane	GO:0005515//protein binding	GO:0007155//cell adhesion;GO:0007156//homophilic cell adhesion via plasma membrane adhesion molecules;GO:0007157//heterophilic cell-cell adhesion via plasma membrane cell adhesion molecules;GO:0007420//brain development;GO:0043069//negative regulation of programmed cell death;GO:0051965//positive regulation of synapse assembly	--
ENSG00000121858	700	437	481	125	190	164	44.933	35.104	34.959	10.506	9.273	12.053	38.332	10.6107	-1.85303	1.04007e-41	1.70676e-38	TNFSF10	TNF superfamily member 10 [Source:HGNC Symbol;Acc:HGNC:11925]	Environmental Information Processing;Human Diseases;Human Diseases;Human Diseases;Human Diseases;Cellular Processes;Cellular Processes;Environmental Information Processing;Organismal Systems;Environmental Information Processing	Signaling molecules and interaction;Infectious disease: bacterial;Cardiovascular disease;Infectious disease: bacterial;Infectious disease: viral;Cell growth and death;Cell growth and death;Signal transduction;Immune system;Signaling molecules and interaction	ko04060//Cytokine-cytokine receptor interaction;ko05132//Salmonella infection;ko05417//Lipid and atherosclerosis;ko05130//Pathogenic Escherichia coli infection;ko05164//Influenza A;ko04217//Necroptosis;ko04210//Apoptosis;ko04068//FoxO signaling pathway;ko04650//Natural killer cell mediated cytotoxicity;ko04061//Viral protein interaction with cytokine and cytokine receptor	K04721;K04721;K04721;K04721;K04721;K04721;K04721;K04721;K04721;K04721	GO:0005576//extracellular region;GO:0005615//extracellular space;GO:0005886//plasma membrane;GO:0016020//membrane;GO:0070062//extracellular exosome	GO:0005102//signaling receptor binding;GO:0005125//cytokine activity;GO:0005164//tumor necrosis factor receptor binding;GO:0005515//protein binding;GO:0008270//zinc ion binding;GO:0032813//tumor necrosis factor receptor superfamily binding;GO:0042802//identical protein binding;GO:0045569//TRAIL binding;GO:0046872//metal ion binding	GO:0006915//apoptotic process;GO:0006955//immune response;GO:0007154//cell communication;GO:0007165//signal transduction;GO:0007267//cell-cell signaling;GO:0008584//male gonad development;GO:0023052//signaling;GO:0032868//response to insulin;GO:0043065//positive regulation of apoptotic process;GO:0043123//positive regulation of I-kappaB kinase/NF-kappaB signaling;GO:0043280//positive regulation o…	--
ENSG00000151012	9889	9238	9676	13698	20014	14396	118.334	141.194	132.547	198.843	187.818	200.013	130.692	195.558	0.581429	5.6932e-40	8.49322e-37	SLC7A11	solute carrier family 7 member 11 [Source:HGNC Symbol;Acc:HGNC:11059]	Cellular Processes	Cell growth and death	ko04216//Ferroptosis	K13869	GO:0005886//plasma membrane;GO:0009986//cell surface;GO:0016020//membrane;GO:0031526//brush border membrane;GO:0031528//microvillus membrane;GO:0042995//cell projection;GO:0045177//apical part of cell;GO:0097449//astrocyte projection	GO:0005515//protein binding;GO:0015179//L-amino acid transmembrane transporter activity;GO:0015327//cystine:glutamate antiporter activity;GO:0022857//transmembrane transporter activity	GO:0003333//amino acid transmembrane transport;GO:0006749//glutathione metabolic process;GO:0006865//amino acid transport;GO:0006979//response to oxidative stress;GO:0007420//brain development;GO:0008542//visual learning;GO:0009636//response to toxic substance;GO:0014070//response to organic cyclic compound;GO:0015804//neutral amino acid transport;GO:0015811//L-cystine transport;GO:0015813//L-glu…	--
ENSG00000185745	1363	1023	1082	556	806	543	36.443	34.578	32.957	18.081	16.897	16.58	34.6593	17.186	-1.01201	7.91885e-39	1.0829e-35	IFIT1	interferon induced protein with tetratricopeptide repeats 1 [Source:HGNC Symbol;Acc:HGNC:5407]	Human Diseases	Infectious disease: viral	ko05160//Hepatitis C	K14217	GO:0005737//cytoplasm;GO:0005829//cytosol;GO:0043657//host cell	GO:0003723//RNA binding;GO:0005515//protein binding	GO:0002376//immune system process;GO:0009615//response to virus;GO:0019060//intracellular transport of viral protein in host cell;GO:0032091//negative regulation of protein binding;GO:0045070//positive regulation of viral genome replication;GO:0045071//negative regulation of viral genome replication;GO:0045087//innate immune response;GO:0051097//negative regulation of helicase activity;GO:0051607…	--
ENSG00000113739	5536	4947	5261	6878	10943	7544	156.828	180.65	168.485	251.559	249.156	254.763	168.654	251.826	0.578358	1.37204e-38	1.73193e-35	STC2	stanniocalcin 2 [Source:HGNC Symbol;Acc:HGNC:11374]	-	-	-	-	GO:0005576//extracellular region;GO:0005615//extracellular space;GO:0005783//endoplasmic reticulum;GO:0005788//endoplasmic reticulum lumen;GO:0005794//Golgi apparatus;GO:0048471//perinuclear region of cytoplasm	GO:0005179//hormone activity;GO:0019899//enzyme binding;GO:0020037//heme binding;GO:0042803//protein homodimerization activity	GO:0006874//cellular calcium ion homeostasis;GO:0006979//response to oxidative stress;GO:0007165//signal transduction;GO:0007566//embryo implantation;GO:0010629//negative regulation of gene expression;GO:0030968//endoplasmic reticulum unfolded protein response;GO:0033280//response to vitamin D;GO:0034976//response to endoplasmic reticulum stress;GO:0040015//negative regulation of multicellular or…	--
ENSG00000135114	1604	1100	1207	581	771	623	106.422	88.567	86.197	45.096	39.896	47.561	93.7287	44.1843	-1.08496	2.0629e-37	2.41802e-34	OASL	2'-5'-oligoadenylate synthetase like [Source:HGNC Symbol;Acc:HGNC:8090]	Human Diseases	Infectious disease: viral	ko05165//Human papillomavirus infection	K14608	GO:0005634//nucleus;GO:0005654//nucleoplasm;GO:0005730//nucleolus;GO:0005737//cytoplasm;GO:0005829//cytosol;GO:0016020//membrane	GO:0003677//DNA binding;GO:0003723//RNA binding;GO:0003725//double-stranded RNA binding;GO:0005515//protein binding;GO:0016779//nucleotidyltransferase activity;GO:0046966//thyroid hormone receptor binding	GO:0002376//immune system process;GO:0009615//response to virus;GO:0045071//negative regulation of viral genome replication;GO:0045087//innate immune response;GO:0051607//defense response to virus;GO:0060700//regulation of ribonuclease activity;GO:0070106//interleukin-27-mediated signaling pathway;GO:1900246//positive regulation of RIG-I signaling pathway	--
ENSG00000146648	17439	16767	16566	23290	36070	24800	204.812	248.245	221.141	332.118	331.305	331.628	224.733	331.684	0.561598	9.62748e-37	1.05325e-33	EGFR	epidermal growth factor receptor [Source:HGNC Symbol;Acc:HGNC:3236]	Human Diseases;Environmental Information Processing;Human Diseases;Environmental Information Processing;Cellular Processes;Human Diseases;Environmental Information Processing;Environmental Information Processing;Human Diseases;Human Diseases;Human Diseases;Cellular Processes;Environmental Information Processing;Human Diseases;Cellular Processes;Human Diseases;Environmental Information Processing;…	Cancer: overview;Signal transduction;Infectious disease: viral;Signal transduction;Transport and catabolism;Infectious disease: bacterial;Signal transduction;Signal transduction;Infectious disease: viral;Infectious disease: viral;Cancer: overview;Cell motility;Signal transduction;Cancer: overview;Cellular community - eukaryotes;Cancer: overview;Signal transduction;Cancer: specific types;Cancer: o…	ko05200//Pathways in cancer;ko04151//PI3K-Akt signaling pathway;ko05165//Human papillomavirus infection;ko04010//MAPK signaling pathway;ko04144//Endocytosis;ko05131//Shigellosis;ko04020//Calcium signaling pathway;ko04014//Ras signaling pathway;ko05171//Coronavirus disease - COVID-19;ko05163//Human cytomegalovirus infection;ko05208//Chemical carcinogenesis - reactive oxygen species;ko04810//Regula…	K04361;K04361;K04361;K04361;K04361;K04361;K04361;K04361;K04361;K04361;K04361;K04361;K04361;K04361;K04361;K04361;K04361;K04361;K04361;K04361;K04361;K04361;K04361;K04361;K04361;K04361;K04361;K04361;K04361;K04361;K04361;K04361;K04361;K04361;K04361;K04361;K04361;K04361;K04361;K04361;K04361;K04361;K04361;K04361;K04361;K04361;K04361;K04361	GO:0000139//Golgi membrane;GO:0005576//extracellular region;GO:0005615//extracellular space;GO:0005634//nucleus;GO:0005737//cytoplasm;GO:0005768//endosome;GO:0005783//endoplasmic reticulum;GO:0005789//endoplasmic reticulum membrane;GO:0005794//Golgi apparatus;GO:0005886//plasma membrane;GO:0005925//focal adhesion;GO:0009925//basal plasma membrane;GO:0009986//cell surface;GO:0010008//endosome memb…	GO:0000166//nucleotide binding;GO:0001618//virus receptor activity;GO:0003682//chromatin binding;GO:0003690//double-stranded DNA binding;GO:0004672//protein kinase activity;GO:0004709//MAP kinase kinase kinase activity;GO:0004713//protein tyrosine kinase activity;GO:0004714//transmembrane receptor protein tyrosine kinase activity;GO:0004888//transmembrane signaling receptor activity;GO:0005006//e…	GO:0000165//MAPK cascade;GO:0000902//cell morphogenesis;GO:0001503//ossification;GO:0001892//embryonic placenta development;GO:0001934//positive regulation of protein phosphorylation;GO:0001942//hair follicle development;GO:0006468//protein phosphorylation;GO:0006898//receptor-mediated endocytosis;GO:0007165//signal transduction;GO:0007166//cell surface receptor signaling pathway;GO:0007169//tran…	--
ENSG00000188994	1177	1247	1256	2111	3498	2332	19.551	20.478	19.45	34.907	35.817	32.376	19.8263	34.3667	0.793592	1.08325e-36	1.11101e-33	ZNF292	zinc finger protein 292 [Source:HGNC Symbol;Acc:HGNC:18410]	-	-	-	-	GO:0005634//nucleus	GO:0000981//DNA-binding transcription factor activity, RNA polymerase II-specific;GO:0001228//DNA-binding transcription activator activity, RNA polymerase II-specific;GO:0003677//DNA binding;GO:0046872//metal ion binding	GO:0006357//regulation of transcription by RNA polymerase II;GO:0045944//positive regulation of transcription by RNA polymerase II	zf-C2H2
ENSG00000137975	2202	1632	1688	967	1383	1073	64.389	60.308	56.211	34.406	31.714	35.818	60.3027	33.9793	-0.827564	5.27223e-33	5.08925e-30	CLCA2	chloride channel accessory 2 [Source:HGNC Symbol;Acc:HGNC:2016]	Organismal Systems;Organismal Systems	Digestive system;Endocrine system	ko04972//Pancreatic secretion;ko04924//Renin secretion	K05028;K05028	GO:0005576//extracellular region;GO:0005654//nucleoplasm;GO:0005829//cytosol;GO:0005886//plasma membrane;GO:0009925//basal plasma membrane;GO:0016020//membrane;GO:0030054//cell junction;GO:0031965//nuclear membrane;GO:0070161//anchoring junction	GO:0004222//metalloendopeptidase activity;GO:0005229//intracellular calcium activated chloride channel activity;GO:0005254//chloride channel activity;GO:0008233//peptidase activity;GO:0008237//metallopeptidase activity;GO:0015276//ligand-gated ion channel activity;GO:0016787//hydrolase activity;GO:0046872//metal ion binding	GO:0006508//proteolysis;GO:0006811//ion transport;GO:0006821//chloride transport;GO:0007155//cell adhesion;GO:0034220//ion transmembrane transport;GO:1902476//chloride transmembrane transport	--
ENSG00000087086	16522	12253	13858	17526	27972	19144	2182.63	2045.61	2084.87	2817.21	2897.83	2887.11	2104.37	2867.38	0.446345	5.9027e-31	5.38129e-28	FTL	ferritin light chain [Source:HGNC Symbol;Acc:HGNC:3999]	Cellular Processes;Organismal Systems;Cellular Processes	Cell growth and death;Digestive system;Cell growth and death	ko04217//Necroptosis;ko04978//Mineral absorption;ko04216//Ferroptosis	K13625;K13625;K13625	GO:0005576//extracellular region;GO:0005737//cytoplasm;GO:0005829//cytosol;GO:0008043//intracellular ferritin complex;GO:0016020//membrane;GO:0035578//azurophil granule lumen;GO:0044754//autolysosome;GO:0070062//extracellular exosome	GO:0005506//iron ion binding;GO:0005515//protein binding;GO:0008198//ferrous iron binding;GO:0008199//ferric iron binding;GO:0042802//identical protein binding;GO:0046872//metal ion binding	GO:0006826//iron ion transport;GO:0006879//cellular iron ion homeostasis;GO:0006880//intracellular sequestering of iron ion	--
ENSG00000187134	484	409	422	773	1271	994	38.599	44.196	41.656	76.46	73.66	94.009	41.4837	81.3763	0.972066	1.48259e-30	1.28049e-27	AKR1C1	aldo-keto reductase family 1 member C1 [Source:HGNC Symbol;Acc:HGNC:384]	Metabolism;Human Diseases;Metabolism;Metabolism	Global and overview maps;Cancer: overview;Xenobiotics biodegradation and metabolism;Lipid metabolism	ko01100//Metabolic pathways;ko05208//Chemical carcinogenesis - reactive oxygen species;ko00980//Metabolism of xenobiotics by cytochrome P450;ko00140//Steroid hormone biosynthesis	K00212;K00212;K00212;K00212	GO:0005737//cytoplasm;GO:0005829//cytosol;GO:0070062//extracellular exosome	GO:0004032//alditol:NADP+ 1-oxidoreductase activity;GO:0004033//aldo-keto reductase (NADP) activity;GO:0004303//estradiol 17-beta-dehydrogenase activity;GO:0005515//protein binding;GO:0016491//oxidoreductase activity;GO:0016655//oxidoreductase activity, acting on NAD(P)H, quinone or similar compound as acceptor;GO:0018636//phenanthrene 9,10-monooxygenase activity;GO:0030283//testosterone dehydrog…	GO:0001523//retinoid metabolic process;GO:0006629//lipid metabolic process;GO:0006693//prostaglandin metabolic process;GO:0006805//xenobiotic metabolic process;GO:0007586//digestion;GO:0008206//bile acid metabolic process;GO:0015721//bile acid and bile salt transport;GO:0030299//intestinal cholesterol absorption;GO:0030855//epithelial cell differentiation;GO:0042448//progesterone metabolic proces…	--
ENSG00000119917	1913	1588	1709	1046	1498	1079	89.623	94.775	91.837	60.132	55.638	58.01	92.0783	57.9267	-0.668634	2.59108e-30	2.12598e-27	IFIT3	interferon induced protein with tetratricopeptide repeats 3 [Source:HGNC Symbol;Acc:HGNC:5411]	-	-	-	-	GO:0005737//cytoplasm;GO:0005739//mitochondrion;GO:0005829//cytosol	GO:0003674//molecular_function;GO:0005515//protein binding;GO:0042802//identical protein binding	GO:0002376//immune system process;GO:0008285//negative regulation of cell population proliferation;GO:0009615//response to virus;GO:0043066//negative regulation of apoptotic process;GO:0045087//innate immune response;GO:0051607//defense response to virus;GO:0140374//antiviral innate immune response	--
ENSG00000131069	882	779	762	1269	2586	1651	37.589	52.876	45.374	76.813	94.545	91.281	45.2797	87.5463	0.951183	4.13241e-30	3.22919e-27	ACSS2	acyl-CoA synthetase short chain family member 2 [Source:HGNC Symbol;Acc:HGNC:15814]	Metabolism;Metabolism;Metabolism;Metabolism;Metabolism;Metabolism	Global and overview maps;Global and overview maps;Carbohydrate metabolism;Carbohydrate metabolism;Carbohydrate metabolism;Carbohydrate metabolism	ko01100//Metabolic pathways;ko01200//Carbon metabolism;ko00010//Glycolysis / Gluconeogenesis;ko00620//Pyruvate metabolism;ko00640//Propanoate metabolism;ko00630//Glyoxylate and dicarboxylate metabolism	K01895;K01895;K01895;K01895;K01895;K01895	GO:0005737//cytoplasm;GO:0005759//mitochondrial matrix;GO:0005829//cytosol	GO:0000166//nucleotide binding;GO:0003987//acetate-CoA ligase activity;GO:0005524//ATP binding;GO:0016208//AMP binding;GO:0016405//CoA-ligase activity;GO:0016874//ligase activity;GO:0016878//acid-thiol ligase activity;GO:0050218//propionate-CoA ligase activity	GO:0006069//ethanol oxidation;GO:0006085//acetyl-CoA biosynthetic process;GO:0006629//lipid metabolic process;GO:0008610//lipid biosynthetic process;GO:0019413//acetate biosynthetic process;GO:0019427//acetyl-CoA biosynthetic process from acetate;GO:0019542//propionate biosynthetic process	--
ENSG00000178209	24127	22241	22870	28939	45661	30631	210.867	242.057	224.098	305.049	311.12	302.137	225.674	306.102	0.439772	8.36143e-30	6.23687e-27	PLEC	plectin [Source:HGNC Symbol;Acc:HGNC:9069]	-	-	-	-	GO:0005737//cytoplasm;GO:0005741//mitochondrial outer membrane;GO:0005829//cytosol;GO:0005856//cytoskeleton;GO:0005882//intermediate filament;GO:0005886//plasma membrane;GO:0005903//brush border;GO:0005925//focal adhesion;GO:0016528//sarcoplasm;GO:0030016//myofibril;GO:0030018//Z disc;GO:0030056//hemidesmosome;GO:0030424//axon;GO:0030425//dendrite;GO:0042383//sarcolemma;GO:0043034//costamere;GO:0…	GO:0002162//dystroglycan binding;GO:0003723//RNA binding;GO:0003779//actin binding;GO:0005200//structural constituent of cytoskeleton;GO:0005515//protein binding;GO:0008307//structural constituent of muscle;GO:0030506//ankyrin binding;GO:0043621//protein self-association;GO:0045296//cadherin binding;GO:0051015//actin filament binding	GO:0000902//cell morphogenesis;GO:0002522//leukocyte migration involved in immune response;GO:0003334//keratinocyte development;GO:0006469//negative regulation of protein kinase activity;GO:0006997//nucleus organization;GO:0007005//mitochondrion organization;GO:0007015//actin filament organization;GO:0007519//skeletal muscle tissue development;GO:0008104//protein localization;GO:0010467//gene exp…	--
ENSG00000087074	1764	1667	1660	2368	4191	2841	85.903	102.818	91.821	140.613	160.506	158.136	93.514	153.085	0.711079	8.87351e-29	6.33106e-26	PPP1R15A	protein phosphatase 1 regulatory subunit 15A [Source:HGNC Symbol;Acc:HGNC:14375]	Genetic Information Processing	Folding, sorting and degradation	ko04141//Protein processing in endoplasmic reticulum	K14019	GO:0000164//protein phosphatase type 1 complex;GO:0005737//cytoplasm;GO:0005739//mitochondrion;GO:0005741//mitochondrial outer membrane;GO:0005783//endoplasmic reticulum;GO:0005789//endoplasmic reticulum membrane;GO:0005794//Golgi apparatus;GO:0005829//cytosol;GO:0016020//membrane	GO:0005515//protein binding;GO:0008157//protein phosphatase 1 binding;GO:0019888//protein phosphatase regulator activity;GO:0019901//protein kinase binding;GO:0072542//protein phosphatase activator activity	GO:0006417//regulation of translation;GO:0006915//apoptotic process;GO:0006974//cellular response to DNA damage stimulus;GO:0031400//negative regulation of protein modification process;GO:0032058//positive regulation of translational initiation in response to stress;GO:0032515//negative regulation of phosphoprotein phosphatase activity;GO:0032516//positive regulation of phosphoprotein phosphatase…	--
ENSG00000116133	6787	5967	6075	7771	13687	9539	184.654	206.142	188.449	258.219	293.008	298.037	193.082	283.088	0.552039	3.26446e-28	2.23207e-25	DHCR24	24-dehydrocholesterol reductase [Source:HGNC Symbol;Acc:HGNC:2859]	Metabolism;Metabolism	Global and overview maps;Lipid metabolism	ko01100//Metabolic pathways;ko00100//Steroid biosynthesis	K09828;K09828	GO:0000139//Golgi membrane;GO:0005634//nucleus;GO:0005737//cytoplasm;GO:0005783//endoplasmic reticulum;GO:0005789//endoplasmic reticulum membrane;GO:0005794//Golgi apparatus;GO:0016020//membrane	GO:0000246//delta24(24-1) sterol reductase activity;GO:0005515//protein binding;GO:0016491//oxidoreductase activity;GO:0016628//oxidoreductase activity, acting on the CH-CH group of donors, NAD or NADP as acceptor;GO:0019899//enzyme binding;GO:0042605//peptide antigen binding;GO:0050614//delta24-sterol reductase activity;GO:0050660//flavin adenine dinucleotide binding;GO:0071949//FAD binding	GO:0006629//lipid metabolic process;GO:0006694//steroid biosynthetic process;GO:0006695//cholesterol biosynthetic process;GO:0006915//apoptotic process;GO:0006979//response to oxidative stress;GO:0007265//Ras protein signal transduction;GO:0008104//protein localization;GO:0008202//steroid metabolic process;GO:0008203//cholesterol metabolic process;GO:0008285//negative regulation of cell populatio…	--
ENSG00000154380	6258	5218	5665	4096	6031	4111	206.475	229.572	207.061	165.883	150.698	152.187	214.369	156.256	-0.456187	7.90803e-28	5.19083e-25	ENAH	ENAH actin regulator [Source:HGNC Symbol;Acc:HGNC:18271]	Cellular Processes;Environmental Information Processing;Organismal Systems	Cell motility;Signal transduction;Development and regeneration	ko04810//Regulation of actin cytoskeleton;ko04015//Rap1 signaling pathway;ko04360//Axon guidance	K05746;K05746;K05746	GO:0005737//cytoplasm;GO:0005829//cytosol;GO:0005856//cytoskeleton;GO:0005886//plasma membrane;GO:0005925//focal adhesion;GO:0030027//lamellipodium;GO:0030054//cell junction;GO:0030175//filopodium;GO:0042995//cell projection;GO:0045202//synapse;GO:0070161//anchoring junction	GO:0003779//actin binding;GO:0005515//protein binding;GO:0005522//profilin binding;GO:0017124//SH3 domain binding;GO:0050699//WW domain binding	GO:0007411//axon guidance;GO:0008154//actin polymerization or depolymerization;GO:0070358//actin polymerization-dependent cell motility	--
ENSG00000143507	485	479	435	809	1374	939	26.33	32.073	26.982	55.239	58.575	57.149	28.4617	56.9877	1.00163	1.51149e-27	9.53983e-25	DUSP10	dual specificity phosphatase 10 [Source:HGNC Symbol;Acc:HGNC:3065]	Environmental Information Processing	Signal transduction	ko04010//MAPK signaling pathway	K20216	GO:0005634//nucleus;GO:0005654//nucleoplasm;GO:0005737//cytoplasm;GO:0005829//cytosol	GO:0004721//phosphoprotein phosphatase activity;GO:0004722//protein serine/threonine phosphatase activity;GO:0004725//protein tyrosine phosphatase activity;GO:0005515//protein binding;GO:0008138//protein tyrosine/serine/threonine phosphatase activity;GO:0008330//protein tyrosine/threonine phosphatase activity;GO:0008432//JUN kinase binding;GO:0016787//hydrolase activity;GO:0016791//phosphatase ac…	GO:0002819//regulation of adaptive immune response;GO:0006470//protein dephosphorylation;GO:0010033//response to organic substance;GO:0010633//negative regulation of epithelial cell migration;GO:0016311//dephosphorylation;GO:0030336//negative regulation of cell migration;GO:0032496//response to lipopolysaccharide;GO:0032873//negative regulation of stress-activated MAPK cascade;GO:0035970//peptidy…	--
ENSG00000067064	507	461	490	827	1864	1128	22.526	25.729	25.225	45.588	65.86	57.988	24.4933	56.4787	1.20532	1.76889e-27	1.07509e-24	IDI1	isopentenyl-diphosphate delta isomerase 1 [Source:HGNC Symbol;Acc:HGNC:5387]	Metabolism;Metabolism	Global and overview maps;Metabolism of terpenoids and polyketides	ko01100//Metabolic pathways;ko00900//Terpenoid backbone biosynthesis	K01823;K01823	GO:0005737//cytoplasm;GO:0005777//peroxisome;GO:0005829//cytosol	GO:0000287//magnesium ion binding;GO:0004452//isopentenyl-diphosphate delta-isomerase activity;GO:0005515//protein binding;GO:0016853//isomerase activity;GO:0030145//manganese ion binding;GO:0046872//metal ion binding	GO:0006629//lipid metabolic process;GO:0006694//steroid biosynthetic process;GO:0006695//cholesterol biosynthetic process;GO:0008202//steroid metabolic process;GO:0008203//cholesterol metabolic process;GO:0008299//isoprenoid biosynthetic process;GO:0009240//isopentenyl diphosphate biosynthetic process;GO:0016126//sterol biosynthetic process;GO:0050992//dimethylallyl diphosphate biosynthetic proce…	--
ENSG00000137699	11965	9204	9728	7186	10158	7458	479.627	458.3	440.721	357.395	318.89	348.072	459.549	341.452	-0.428536	2.22393e-27	1.30338e-24	TRIM29	tripartite motif containing 29 [Source:HGNC Symbol;Acc:HGNC:17274]	-	-	-	-	GO:0005737//cytoplasm;GO:0005764//lysosome;GO:0005912//adherens junction	GO:0002039//p53 binding;GO:0005515//protein binding;GO:0008270//zinc ion binding;GO:0042802//identical protein binding;GO:0046872//metal ion binding;GO:0098641//cadherin binding involved in cell-cell adhesion	GO:0000122//negative regulation of transcription by RNA polymerase II;GO:0002376//immune system process;GO:0045087//innate immune response;GO:0098609//cell-cell adhesion;GO:1900181//negative regulation of protein localization to nucleus	--
ENSG00000243649	1517	1145	1246	638	1117	769	71.383	69.169	67.111	36.6	41.692	40.994	69.221	39.762	-0.799819	2.87237e-27	1.62536e-24	CFB	complement factor B [Source:HGNC Symbol;Acc:HGNC:1037]	Human Diseases;Human Diseases;Organismal Systems	Infectious disease: viral;Infectious disease: bacterial;Immune system	ko05171//Coronavirus disease - COVID-19;ko05150//Staphylococcus aureus infection;ko04610//Complement and coagulation cascades	K01335;K01335;K01335	GO:0005576//extracellular region;GO:0005601//classical-complement-pathway C3/C5 convertase complex;GO:0005615//extracellular space;GO:0005886//plasma membrane;GO:0070062//extracellular exosome;GO:0072562//blood microparticle	GO:0001848//complement binding;GO:0004252//serine-type endopeptidase activity;GO:0005515//protein binding;GO:0008233//peptidase activity;GO:0008236//serine-type peptidase activity;GO:0016787//hydrolase activity	GO:0002376//immune system process;GO:0006508//proteolysis;GO:0006956//complement activation;GO:0006957//complement activation, alternative pathway;GO:0006958//complement activation, classical pathway;GO:0045087//innate immune response	--
ENSG00000043143	1873	1751	1807	2456	4250	2872	48.234	54.281	52.472	73.048	80.188	78.718	51.6623	77.318	0.581692	5.60285e-27	3.06476e-24	JADE2	jade family PHD finger 2 [Source:HGNC Symbol;Acc:HGNC:22984]	-	-	-	-	GO:0000123//histone acetyltransferase complex;GO:0005654//nucleoplasm;GO:0070062//extracellular exosome	GO:0005515//protein binding;GO:0016740//transferase activity;GO:0036408//histone acetyltransferase activity (H3-K14 specific);GO:0043995//histone acetyltransferase activity (H4-K5 specific);GO:0043996//histone acetyltransferase activity (H4-K8 specific);GO:0043997//histone acetyltransferase activity (H4-K12 specific);GO:0046872//metal ion binding;GO:0061630//ubiquitin protein ligase activity	GO:0000209//protein polyubiquitination;GO:0001558//regulation of cell growth;GO:0006275//regulation of DNA replication;GO:0006338//chromatin remodeling;GO:0006355//regulation of transcription, DNA-templated;GO:0006357//regulation of transcription by RNA polymerase II;GO:0016567//protein ubiquitination;GO:0016570//histone modification;GO:0043981//histone H4-K5 acetylation;GO:0043982//histone H4-K8…	--
ENSG00000151726	981	848	867	1290	2287	1597	32.491	34.205	31.421	49.995	57.75	58.938	32.7057	55.561	0.764532	9.91524e-27	5.24868e-24	ACSL1	acyl-CoA synthetase long chain family member 1 [Source:HGNC Symbol;Acc:HGNC:3569]	Metabolism;Organismal Systems;Cellular Processes;Organismal Systems;Organismal Systems;Metabolism;Metabolism;Cellular Processes;Metabolism	Global and overview maps;Environmental adaptation;Transport and catabolism;Endocrine system;Endocrine system;Global and overview maps;Lipid metabolism;Cell growth and death;Lipid metabolism	ko01100//Metabolic pathways;ko04714//Thermogenesis;ko04146//Peroxisome;ko03320//PPAR signaling pathway;ko04920//Adipocytokine signaling pathway;ko01212//Fatty acid metabolism;ko00071//Fatty acid degradation;ko04216//Ferroptosis;ko00061//Fatty acid biosynthesis	K01897;K01897;K01897;K01897;K01897;K01897;K01897;K01897;K01897	GO:0005739//mitochondrion;GO:0005741//mitochondrial outer membrane;GO:0005777//peroxisome;GO:0005778//peroxisomal membrane;GO:0005783//endoplasmic reticulum;GO:0005789//endoplasmic reticulum membrane;GO:0016020//membrane;GO:0043231//intracellular membrane-bounded organelle	GO:0000166//nucleotide binding;GO:0004467//long-chain fatty acid-CoA ligase activity;GO:0005524//ATP binding;GO:0016874//ligase activity;GO:0043539//protein serine/threonine kinase activator activity;GO:0047676//arachidonate-CoA ligase activity;GO:0050197//phytanate-CoA ligase activity;GO:0070251//pristanate-CoA ligase activity;GO:0090434//oleoyl-CoA ligase activity	GO:0000038//very long-chain fatty acid metabolic process;GO:0001676//long-chain fatty acid metabolic process;GO:0006629//lipid metabolic process;GO:0006631//fatty acid metabolic process;GO:0007584//response to nutrient;GO:0008610//lipid biosynthetic process;GO:0009410//response to xenobiotic stimulus;GO:0010033//response to organic substance;GO:0010747//positive regulation of long-chain fatty aci…	--
ENSG00000111335	1352	986	1073	631	831	599	37.581	35.611	34.777	21.65	19.221	19.867	35.9897	20.246	-0.829946	4.10553e-26	2.10537e-23	OAS2	2'-5'-oligoadenylate synthetase 2 [Source:HGNC Symbol;Acc:HGNC:8087]	Human Diseases;Human Diseases;Human Diseases;Organismal Systems;Human Diseases;Human Diseases;Human Diseases	Infectious disease: viral;Infectious disease: viral;Infectious disease: viral;Immune system;Infectious disease: viral;Infectious disease: viral;Infectious disease: viral	ko05168//Herpes simplex virus 1 infection;ko05171//Coronavirus disease - COVID-19;ko05169//Epstein-Barr virus infection;ko04621//NOD-like receptor signaling pathway;ko05164//Influenza A;ko05160//Hepatitis C;ko05162//Measles	K14216;K14216;K14216;K14216;K14216;K14216;K14216	GO:0005654//nucleoplasm;GO:0005737//cytoplasm;GO:0005829//cytosol;GO:0016020//membrane;GO:0043231//intracellular membrane-bounded organelle;GO:0048471//perinuclear region of cytoplasm	GO:0000166//nucleotide binding;GO:0001730//2'-5'-oligoadenylate synthetase activity;GO:0003723//RNA binding;GO:0003725//double-stranded RNA binding;GO:0005515//protein binding;GO:0005524//ATP binding;GO:0016740//transferase activity;GO:0016779//nucleotidyltransferase activity;GO:0046872//metal ion binding	GO:0002376//immune system process;GO:0006139//nucleobase-containing compound metabolic process;GO:0006401//RNA catabolic process;GO:0009615//response to virus;GO:0009617//response to bacterium;GO:0032728//positive regulation of interferon-beta production;GO:0032760//positive regulation of tumor necrosis factor production;GO:0042742//defense response to bacterium;GO:0045071//negative regulation of…	--
ENSG00000109929	1127	991	1067	1494	2825	1927	52.824	61.891	58.98	92.131	108.259	104.8	57.8983	101.73	0.813151	5.57067e-26	2.77014e-23	SC5D	sterol-C5-desaturase [Source:HGNC Symbol;Acc:HGNC:10547]	Metabolism;Metabolism	Global and overview maps;Lipid metabolism	ko01100//Metabolic pathways;ko00100//Steroid biosynthesis	K00227;K00227	GO:0005783//endoplasmic reticulum;GO:0005789//endoplasmic reticulum membrane;GO:0016020//membrane	GO:0000248//C-5 sterol desaturase activity;GO:0005506//iron ion binding;GO:0016491//oxidoreductase activity;GO:0050046//delta7-sterol 5(6)-desaturase activity	GO:0006629//lipid metabolic process;GO:0006694//steroid biosynthetic process;GO:0008202//steroid metabolic process;GO:0008610//lipid biosynthetic process;GO:0016126//sterol biosynthetic process;GO:0033489//cholesterol biosynthetic process via desmosterol;GO:0033490//cholesterol biosynthetic process via lathosterol	--
ENSG00000196878	15928	14509	15118	18493	32904	21249	470.929	533.54	499.034	658.827	755.517	712.35	501.168	708.898	0.500285	1.45757e-25	7.03492e-23	LAMB3	laminin subunit beta 3 [Source:HGNC Symbol;Acc:HGNC:6490]	Human Diseases;Environmental Information Processing;Human Diseases;Cellular Processes;Human Diseases;Human Diseases;Human Diseases;Environmental Information Processing	Cancer: overview;Signal transduction;Infectious disease: viral;Cellular community - eukaryotes;Infectious disease: parasitic;Infectious disease: parasitic;Cancer: specific types;Signaling molecules and interaction	ko05200//Pathways in cancer;ko04151//PI3K-Akt signaling pathway;ko05165//Human papillomavirus infection;ko04510//Focal adhesion;ko05145//Toxoplasmosis;ko05146//Amoebiasis;ko05222//Small cell lung cancer;ko04512//ECM-receptor interaction	K06244;K06244;K06244;K06244;K06244;K06244;K06244;K06244	GO:0005576//extracellular region;GO:0005604//basement membrane;GO:0005610//laminin-5 complex;GO:0062023//collagen-containing extracellular matrix;GO:0110165//cellular anatomical entity	GO:0005198//structural molecule activity;GO:0005201//extracellular matrix structural constituent;GO:0005515//protein binding;GO:0044877//protein-containing complex binding	GO:0007155//cell adhesion;GO:0008544//epidermis development;GO:0035987//endodermal cell differentiation;GO:0050873//brown fat cell differentiation	--
ENSG00000113083	1807	1779	1761	2457	4251	2943	52.746	66.726	56.745	84.11	93.958	96.338	58.739	91.4687	0.638959	4.46166e-25	2.09188e-22	LOX	lysyl oxidase [Source:HGNC Symbol;Acc:HGNC:6664]	-	-	-	-	GO:0005576//extracellular region;GO:0005581//collagen trimer;GO:0005615//extracellular space;GO:0031012//extracellular matrix;GO:0062023//collagen-containing extracellular matrix	GO:0004720//protein-lysine 6-oxidase activity;GO:0005507//copper ion binding;GO:0005515//protein binding;GO:0005518//collagen binding;GO:0016491//oxidoreductase activity;GO:0016641//oxidoreductase activity, acting on the CH-NH2 group of donors, oxygen as acceptor;GO:0036094//small molecule binding;GO:0046872//metal ion binding;GO:0060090//molecular adaptor activity	GO:0001568//blood vessel development;GO:0001649//osteoblast differentiation;GO:0001932//regulation of protein phosphorylation;GO:0007507//heart development;GO:0009410//response to xenobiotic stimulus;GO:0009725//response to hormone;GO:0010468//regulation of gene expression;GO:0016202//regulation of striated muscle tissue development;GO:0017015//regulation of transforming growth factor beta recept…	--
ENSG00000155097	1998	1823	1898	2510	4115	2823	79.544	89.021	79.808	111.093	123.011	118.652	82.791	117.585	0.506162	5.22381e-25	2.38119e-22	ATP6V1C1	ATPase H+ transporting V1 subunit C1 [Source:HGNC Symbol;Acc:HGNC:856]	Metabolism;Human Diseases;Environmental Information Processing;Cellular Processes;Metabolism;Human Diseases;Organismal Systems;Human Diseases;Human Diseases;Organismal Systems	Global and overview maps;Infectious disease: viral;Signal transduction;Transport and catabolism;Energy metabolism;Immune disease;Nervous system;Infectious disease: bacterial;Infectious disease: bacterial;Excretory system	ko01100//Metabolic pathways;ko05165//Human papillomavirus infection;ko04150//mTOR signaling pathway;ko04145//Phagosome;ko00190//Oxidative phosphorylation;ko05323//Rheumatoid arthritis;ko04721//Synaptic vesicle cycle;ko05120//Epithelial cell signaling in Helicobacter pylori infection;ko05110//Vibrio cholerae infection;ko04966//Collecting duct acid secretion	K02148;K02148;K02148;K02148;K02148;K02148;K02148;K02148;K02148;K02148	GO:0000221//vacuolar proton-transporting V-type ATPase, V1 domain;GO:0005765//lysosomal membrane;GO:0005829//cytosol;GO:0005886//plasma membrane;GO:0016020//membrane;GO:0016469//proton-transporting two-sector ATPase complex;GO:0030665//clathrin-coated vesicle membrane;GO:0030672//synaptic vesicle membrane;GO:0031410//cytoplasmic vesicle;GO:0033176//proton-transporting V-type ATPase complex;GO:003…	GO:0005515//protein binding;GO:0015078//proton transmembrane transporter activity;GO:0046961//proton-transporting ATPase activity, rotational mechanism	GO:0006811//ion transport;GO:0016241//regulation of macroautophagy;GO:0097401//synaptic vesicle lumen acidification;GO:1902600//proton transmembrane transport	--
ENSG00000111371	16950	15471	15631	19197	30341	21346	340.831	406.909	366.981	474.929	479.94	492.98	371.574	482.616	0.377228	1.10279e-24	4.89102e-22	SLC38A1	solute carrier family 38 member 1 [Source:HGNC Symbol;Acc:HGNC:13447]	Organismal Systems;Organismal Systems	Nervous system;Nervous system	ko04724//Glutamatergic synapse;ko04727//GABAergic synapse	K14990;K14990	GO:0005886//plasma membrane;GO:0016020//membrane;GO:0016323//basolateral plasma membrane;GO:0030424//axon;GO:0043025//neuronal cell body;GO:0070062//extracellular exosome;GO:0098591//external side of apical plasma membrane	GO:0005283//amino acid:sodium symporter activity;GO:0005295//neutral amino acid:sodium symporter activity;GO:0005298//proline:sodium symporter activity;GO:0005515//protein binding;GO:0015171//amino acid transmembrane transporter activity;GO:0015175//neutral amino acid transmembrane transporter activity;GO:0015179//L-amino acid transmembrane transporter activity;GO:0015186//L-glutamine transmembra…	GO:0001504//neurotransmitter uptake;GO:0003333//amino acid transmembrane transport;GO:0006541//glutamine metabolic process;GO:0006811//ion transport;GO:0006814//sodium ion transport;GO:0006865//amino acid transport;GO:0006868//glutamine transport;GO:0007565//female pregnancy;GO:0009449//gamma-aminobutyric acid biosynthetic process;GO:0015804//neutral amino acid transport;GO:0015816//glycine trans…	--
ENSG00000166165	3806	2624	3279	2013	2928	2097	309.767	270.464	304.183	204.088	186.562	195.058	294.805	195.236	-0.59454	3.36353e-24	1.45252e-21	CKB	creatine kinase B [Source:HGNC Symbol;Acc:HGNC:1991]	Metabolism;Metabolism	Global and overview maps;Amino acid metabolism	ko01100//Metabolic pathways;ko00330//Arginine and proline metabolism	K00933;K00933	GO:0005615//extracellular space;GO:0005737//cytoplasm;GO:0005739//mitochondrion;GO:0005829//cytosol;GO:0005886//plasma membrane;GO:0016020//membrane;GO:0070062//extracellular exosome	GO:0000166//nucleotide binding;GO:0003824//catalytic activity;GO:0004111//creatine kinase activity;GO:0005515//protein binding;GO:0005524//ATP binding;GO:0016301//kinase activity;GO:0016740//transferase activity;GO:0016772//transferase activity, transferring phosphorus-containing groups;GO:0031625//ubiquitin protein ligase binding	GO:0016310//phosphorylation;GO:0021762//substantia nigra development;GO:0046314//phosphocreatine biosynthetic process;GO:0140651//futile creatine cycle	--
ENSG00000141458	1272	1247	1273	1780	3145	2115	32.372	39.791	38.348	57.245	63.822	62.189	36.837	61.0853	0.72967	4.86562e-24	2.0473e-21	NPC1	NPC intracellular cholesterol transporter 1 [Source:HGNC Symbol;Acc:HGNC:7897]	Cellular Processes;Organismal Systems	Transport and catabolism;Digestive system	ko04142//Lysosome;ko04979//Cholesterol metabolism	K12385;K12385	GO:0005576//extracellular region;GO:0005635//nuclear envelope;GO:0005764//lysosome;GO:0005765//lysosomal membrane;GO:0005768//endosome;GO:0005783//endoplasmic reticulum;GO:0005794//Golgi apparatus;GO:0005886//plasma membrane;GO:0016020//membrane;GO:0031902//late endosome membrane;GO:0031982//vesicle;GO:0045121//membrane raft;GO:0048471//perinuclear region of cytoplasm;GO:0070062//extracellular ex…	GO:0001618//virus receptor activity;GO:0004888//transmembrane signaling receptor activity;GO:0005319//lipid transporter activity;GO:0005515//protein binding;GO:0015248//sterol transporter activity;GO:0015485//cholesterol binding;GO:0038023//signaling receptor activity	GO:0001889//liver development;GO:0006486//protein glycosylation;GO:0006629//lipid metabolic process;GO:0006869//lipid transport;GO:0006897//endocytosis;GO:0006914//autophagy;GO:0007041//lysosomal transport;GO:0007628//adult walking behavior;GO:0008202//steroid metabolic process;GO:0008203//cholesterol metabolic process;GO:0008206//bile acid metabolic process;GO:0009410//response to xenobiotic sti…	--
ENSG00000185950	618	548	529	905	1433	966	8.719	9.77	8.499	15.536	15.854	15.558	8.996	15.6493	0.798746	5.75099e-24	2.33191e-21	IRS2	insulin receptor substrate 2 [Source:HGNC Symbol;Acc:HGNC:6126]	Human Diseases;Environmental Information Processing;Human Diseases;Human Diseases;Cellular Processes;Organismal Systems;Environmental Information Processing;Environmental Information Processing;Organismal Systems;Human Diseases;Organismal Systems;Organismal Systems;Organismal Systems;Organismal Systems;Human Diseases	Neurodegenerative disease;Signal transduction;Cancer: overview;Endocrine and metabolic disease;Transport and catabolism;Endocrine system;Signal transduction;Signal transduction;Endocrine system;Endocrine and metabolic disease;Aging;Endocrine system;Aging;Endocrine system;Endocrine and metabolic disease	ko05010//Alzheimer disease;ko04022//cGMP-PKG signaling pathway;ko05206//MicroRNAs in cancer;ko04932//Non-alcoholic fatty liver disease;ko04140//Autophagy - animal;ko04910//Insulin signaling pathway;ko04068//FoxO signaling pathway;ko04152//AMPK signaling pathway;ko04935//Growth hormone synthesis, secretion and action;ko04931//Insulin resistance;ko04211//Longevity regulating pathway;ko04920//Adipoc…	K07187;K07187;K07187;K07187;K07187;K07187;K07187;K07187;K07187;K07187;K07187;K07187;K07187;K07187;K07187	GO:0005737//cytoplasm;GO:0005829//cytosol;GO:0005886//plasma membrane;GO:0032991//protein-containing complex	GO:0005068//transmembrane receptor protein tyrosine kinase adaptor activity;GO:0005158//insulin receptor binding;GO:0005515//protein binding;GO:0019901//protein kinase binding;GO:0019903//protein phosphatase binding;GO:0019904//protein domain specific binding;GO:0030674//protein-macromolecule adaptor activity;GO:0043548//phosphatidylinositol 3-kinase binding;GO:0071889//14-3-3 protein binding	GO:0002053//positive regulation of mesenchymal cell proliferation;GO:0002903//negative regulation of B cell apoptotic process;GO:0006006//glucose metabolic process;GO:0007165//signal transduction;GO:0007420//brain development;GO:0008283//cell population proliferation;GO:0008284//positive regulation of cell population proliferation;GO:0008286//insulin receptor signaling pathway;GO:0009749//respons…	--
ENSG00000111674	360	397	359	672	1255	794	18.756	27.543	22.005	40.112	54.104	50.24	22.768	48.152	1.08059	5.82623e-24	2.33191e-21	ENO2	enolase 2 [Source:HGNC Symbol;Acc:HGNC:3353]	Metabolism;Metabolism;Environmental Information Processing;Genetic Information Processing;Metabolism;Metabolism	Global and overview maps;Global and overview maps;Signal transduction;Folding, sorting and degradation;Global and overview maps;Carbohydrate metabolism	ko01100//Metabolic pathways;ko01200//Carbon metabolism;ko04066//HIF-1 signaling pathway;ko03018//RNA degradation;ko01230//Biosynthesis of amino acids;ko00010//Glycolysis / Gluconeogenesis	K01689;K01689;K01689;K01689;K01689;K01689	GO:0000015//phosphopyruvate hydratase complex;GO:0001917//photoreceptor inner segment;GO:0005615//extracellular space;GO:0005737//cytoplasm;GO:0005829//cytosol;GO:0005886//plasma membrane;GO:0016020//membrane;GO:0043025//neuronal cell body;GO:0043204//perikaryon;GO:0070062//extracellular exosome	GO:0000287//magnesium ion binding;GO:0004634//phosphopyruvate hydratase activity;GO:0005515//protein binding;GO:0016829//lyase activity;GO:0046872//metal ion binding	GO:0006094//gluconeogenesis;GO:0006096//glycolytic process;GO:0061621//canonical glycolysis	--
ENSG00000112715	4371	3857	4272	5195	9013	5755	184.507	207.616	197.712	257.924	302.201	265.186	196.612	275.104	0.484626	9.85095e-24	3.84891e-21	VEGFA	vascular endothelial growth factor A [Source:HGNC Symbol;Acc:HGNC:12680]	Human Diseases;Environmental Information Processing;Human Diseases;Environmental Information Processing;Environmental Information Processing;Environmental Information Processing;Human Diseases;Human Diseases;Environmental Information Processing;Human Diseases;Cellular Processes;Human Diseases;Human Diseases;Human Diseases;Human Diseases;Organismal Systems;Environmental Information Processing;Huma…	Cancer: overview;Signal transduction;Infectious disease: viral;Signal transduction;Signal transduction;Signal transduction;Infectious disease: viral;Cancer: overview;Signal transduction;Cancer: overview;Cellular community - eukaryotes;Cancer: overview;Infectious disease: viral;Cancer: overview;Cardiovascular disease;Endocrine system;Signal transduction;Endocrine and metabolic disease;Immune disea…	ko05200//Pathways in cancer;ko04151//PI3K-Akt signaling pathway;ko05165//Human papillomavirus infection;ko04010//MAPK signaling pathway;ko04020//Calcium signaling pathway;ko04014//Ras signaling pathway;ko05163//Human cytomegalovirus infection;ko05208//Chemical carcinogenesis - reactive oxygen species;ko04015//Rap1 signaling pathway;ko05205//Proteoglycans in cancer;ko04510//Focal adhesion;ko05207/…	K05448;K05448;K05448;K05448;K05448;K05448;K05448;K05448;K05448;K05448;K05448;K05448;K05448;K05448;K05448;K05448;K05448;K05448;K05448;K05448;K05448;K05448;K05448;K05448	GO:0005576//extracellular region;GO:0005615//extracellular space;GO:0005737//cytoplasm;GO:0005912//adherens junction;GO:0009986//cell surface;GO:0016020//membrane;GO:0030141//secretory granule;GO:0031012//extracellular matrix;GO:0031093//platelet alpha granule lumen;GO:1990150//VEGF-A complex	GO:0001968//fibronectin binding;GO:0005125//cytokine activity;GO:0005161//platelet-derived growth factor receptor binding;GO:0005172//vascular endothelial growth factor receptor binding;GO:0005515//protein binding;GO:0008083//growth factor activity;GO:0008201//heparin binding;GO:0038191//neuropilin binding;GO:0042056//chemoattractant activity;GO:0042802//identical protein binding;GO:0042803//prot…	GO:0000122//negative regulation of transcription by RNA polymerase II;GO:0001525//angiogenesis;GO:0001541//ovarian follicle development;GO:0001569//branching involved in blood vessel morphogenesis;GO:0001570//vasculogenesis;GO:0001666//response to hypoxia;GO:0001701//in utero embryonic development;GO:0001822//kidney development;GO:0001934//positive regulation of protein phosphorylation;GO:0001938…	--
ENSG00000120875	624	512	581	865	1468	986	12.93	13.636	13.92	22.055	24.194	23.858	13.4953	23.369	0.792135	4.08781e-23	1.56002e-20	DUSP4	dual specificity phosphatase 4 [Source:HGNC Symbol;Acc:HGNC:3070]	Environmental Information Processing	Signal transduction	ko04010//MAPK signaling pathway	K04459	GO:0005634//nucleus;GO:0005654//nucleoplasm;GO:0005737//cytoplasm	GO:0004721//phosphoprotein phosphatase activity;GO:0004722//protein serine/threonine phosphatase activity;GO:0004725//protein tyrosine phosphatase activity;GO:0005515//protein binding;GO:0008138//protein tyrosine/serine/threonine phosphatase activity;GO:0008330//protein tyrosine/threonine phosphatase activity;GO:0016787//hydrolase activity;GO:0016791//phosphatase activity;GO:0017017//MAP kinase t…	GO:0001706//endoderm formation;GO:0006470//protein dephosphorylation;GO:0016311//dephosphorylation;GO:0043409//negative regulation of MAPK cascade;GO:0070373//negative regulation of ERK1 and ERK2 cascade	--
ENSG00000130707	13182	9214	10881	7425	10622	8015	991.542	875.816	934.139	682.998	627.832	688.911	933.832	666.58	-0.486385	9.40971e-23	3.45874e-20	ASS1	argininosuccinate synthase 1 [Source:HGNC Symbol;Acc:HGNC:758]	Metabolism;Human Diseases;Metabolism;Metabolism;Metabolism	Global and overview maps;Cardiovascular disease;Global and overview maps;Amino acid metabolism;Amino acid metabolism	ko01100//Metabolic pathways;ko05418//Fluid shear stress and atherosclerosis;ko01230//Biosynthesis of amino acids;ko00250//Alanine, aspartate and glutamate metabolism;ko00220//Arginine biosynthesis	K01940;K01940;K01940;K01940;K01940	GO:0005654//nucleoplasm;GO:0005737//cytoplasm;GO:0005739//mitochondrion;GO:0005741//mitochondrial outer membrane;GO:0005829//cytosol;GO:0043025//neuronal cell body;GO:0043204//perikaryon;GO:0070062//extracellular exosome;GO:0070852//cell body fiber	GO:0000166//nucleotide binding;GO:0003723//RNA binding;GO:0004055//argininosuccinate synthase activity;GO:0005515//protein binding;GO:0005524//ATP binding;GO:0015643//toxic substance binding;GO:0016597//amino acid binding;GO:0016874//ligase activity;GO:0042802//identical protein binding	GO:0000050//urea cycle;GO:0000052//citrulline metabolic process;GO:0000053//argininosuccinate metabolic process;GO:0001822//kidney development;GO:0001889//liver development;GO:0006526//arginine biosynthetic process;GO:0006531//aspartate metabolic process;GO:0006953//acute-phase response;GO:0007494//midgut development;GO:0007584//response to nutrient;GO:0007623//circadian rhythm;GO:0008652//cellul…	--
ENSG00000103042	975	913	943	1354	2185	1494	27.468	35.335	36.901	48.351	49.546	50.993	33.2347	49.63	0.578524	9.48467e-23	3.45874e-20	SLC38A7	solute carrier family 38 member 7 [Source:HGNC Symbol;Acc:HGNC:25582]	-	-	-	-	GO:0005764//lysosome;GO:0005765//lysosomal membrane;GO:0016020//membrane;GO:0030424//axon;GO:0042995//cell projection;GO:0043025//neuronal cell body	GO:0005515//protein binding;GO:0015182//L-asparagine transmembrane transporter activity;GO:0015186//L-glutamine transmembrane transporter activity	GO:0003333//amino acid transmembrane transport;GO:0006811//ion transport;GO:0006814//sodium ion transport;GO:0006865//amino acid transport;GO:0006867//asparagine transport;GO:0006868//glutamine transport	--
ENSG00000160179	381	278	341	129	179	115	14.792	13.483	15.92	6.04	5.337	5.014	14.7317	5.46367	-1.43098	9.72093e-23	3.46784e-20	ABCG1	ATP binding cassette subfamily G member 1 [Source:HGNC Symbol;Acc:HGNC:73]	Human Diseases;Environmental Information Processing	Cardiovascular disease;Membrane transport	ko05417//Lipid and atherosclerosis;ko02010//ABC transporters	K05679;K05679	GO:0000139//Golgi membrane;GO:0005739//mitochondrion;GO:0005768//endosome;GO:0005783//endoplasmic reticulum;GO:0005789//endoplasmic reticulum membrane;GO:0005794//Golgi apparatus;GO:0005886//plasma membrane;GO:0009897//external side of plasma membrane;GO:0016020//membrane;GO:0055037//recycling endosome	GO:0000166//nucleotide binding;GO:0005515//protein binding;GO:0005524//ATP binding;GO:0005543//phospholipid binding;GO:0015485//cholesterol binding;GO:0016887//ATP hydrolysis activity;GO:0019534//toxin transmembrane transporter activity;GO:0034041//ABC-type sterol transporter activity;GO:0042803//protein homodimerization activity;GO:0043531//ADP binding;GO:0046982//protein heterodimerization acti…	GO:0006869//lipid transport;GO:0008203//cholesterol metabolic process;GO:0010033//response to organic substance;GO:0010745//negative regulation of macrophage derived foam cell differentiation;GO:0010875//positive regulation of cholesterol efflux;GO:0010887//negative regulation of cholesterol storage;GO:0010888//negative regulation of lipid storage;GO:0030301//cholesterol transport;GO:0032367//int…	--
ENSG00000147155	1022	837	945	1282	2449	1625	104.528	108.413	111.095	159.548	196.678	191.117	108.012	182.448	0.756291	1.35614e-22	4.73495e-20	EBP	EBP cholestenol delta-isomerase [Source:HGNC Symbol;Acc:HGNC:3133]	Metabolism;Metabolism	Global and overview maps;Lipid metabolism	ko01100//Metabolic pathways;ko00100//Steroid biosynthesis	K01824;K01824	GO:0005634//nucleus;GO:0005635//nuclear envelope;GO:0005783//endoplasmic reticulum;GO:0005789//endoplasmic reticulum membrane;GO:0016020//membrane;GO:0031410//cytoplasmic vesicle;GO:0031965//nuclear membrane	GO:0000247//C-8 sterol isomerase activity;GO:0004769//steroid delta-isomerase activity;GO:0005515//protein binding;GO:0016853//isomerase activity;GO:0042802//identical protein binding;GO:0047750//cholestenol delta-isomerase activity	GO:0006629//lipid metabolic process;GO:0006694//steroid biosynthetic process;GO:0006695//cholesterol biosynthetic process;GO:0008202//steroid metabolic process;GO:0008203//cholesterol metabolic process;GO:0016125//sterol metabolic process;GO:0016126//sterol biosynthetic process;GO:0030097//hemopoiesis;GO:0033489//cholesterol biosynthetic process via desmosterol;GO:0033490//cholesterol biosyntheti…	--
ENSG00000185666	795	510	668	1084	1620	1209	11.633	9.421	11.128	19.286	18.576	20.191	10.7273	19.351	0.851117	1.6426e-22	5.61564e-20	SYN3	synapsin III [Source:HGNC Symbol;Acc:HGNC:11496]	-	-	-	-	GO:0008021//synaptic vesicle;GO:0014069//postsynaptic density;GO:0016020//membrane;GO:0030672//synaptic vesicle membrane;GO:0031410//cytoplasmic vesicle;GO:0045202//synapse;GO:0098850//extrinsic component of synaptic vesicle membrane;GO:0098978//glutamatergic synapse	GO:0000166//nucleotide binding;GO:0005524//ATP binding	GO:0007269//neurotransmitter secretion;GO:0032228//regulation of synaptic transmission, GABAergic;GO:0097091//synaptic vesicle clustering;GO:0099504//synaptic vesicle cycle	--
ENSG00000150687	7909	6578	7135	5272	8358	5585	256.726	270.88	262.625	209.083	214.423	209.538	263.41	211.015	-0.319969	2.84347e-22	9.52273e-20	PRSS23	serine protease 23 [Source:HGNC Symbol;Acc:HGNC:14370]	-	-	-	-	GO:0005576//extracellular region;GO:0005634//nucleus;GO:0005788//endoplasmic reticulum lumen;GO:0070062//extracellular exosome	GO:0004252//serine-type endopeptidase activity;GO:0005515//protein binding;GO:0008233//peptidase activity;GO:0008236//serine-type peptidase activity;GO:0016787//hydrolase activity	GO:0006508//proteolysis	--
ENSG00000166900	1193	1188	1282	1754	2978	1981	45.936	59.401	58.636	85.361	91.349	85.069	54.6577	87.2597	0.674891	3.76098e-22	1.23435e-19	STX3	syntaxin 3 [Source:HGNC Symbol;Acc:HGNC:11438]	Organismal Systems;Genetic Information Processing	Nervous system;Folding, sorting and degradation	ko04721//Synaptic vesicle cycle;ko04130//SNARE interactions in vesicular transport	K08486;K08486	GO:0001750//photoreceptor outer segment;GO:0001917//photoreceptor inner segment;GO:0005634//nucleus;GO:0005773//vacuole;GO:0005886//plasma membrane;GO:0005911//cell-cell junction;GO:0008021//synaptic vesicle;GO:0012505//endomembrane system;GO:0016020//membrane;GO:0016324//apical plasma membrane;GO:0030027//lamellipodium;GO:0030141//secretory granule;GO:0030425//dendrite;GO:0030426//growth cone;GO…	GO:0000149//SNARE binding;GO:0005484//SNAP receptor activity;GO:0005515//protein binding;GO:0050544//arachidonic acid binding	GO:0006836//neurotransmitter transport;GO:0006886//intracellular protein transport;GO:0006887//exocytosis;GO:0008284//positive regulation of cell population proliferation;GO:0010468//regulation of gene expression;GO:0016192//vesicle-mediated transport;GO:0031175//neuron projection development;GO:0031629//synaptic vesicle fusion to presynaptic active zone membrane;GO:0045785//positive regulation o…	--
ENSG00000167508	308	286	293	508	1122	675	22.737	25.837	25.048	46.162	66.255	54.684	24.5407	55.7003	1.18251	5.67269e-22	1.82527e-19	MVD	mevalonate diphosphate decarboxylase [Source:HGNC Symbol;Acc:HGNC:7529]	Metabolism;Metabolism	Global and overview maps;Metabolism of terpenoids and polyketides	ko01100//Metabolic pathways;ko00900//Terpenoid backbone biosynthesis	K01597;K01597	GO:0005737//cytoplasm;GO:0005829//cytosol	GO:0000166//nucleotide binding;GO:0004163//diphosphomevalonate decarboxylase activity;GO:0005524//ATP binding;GO:0016829//lyase activity;GO:0016831//carboxy-lyase activity;GO:0030544//Hsp70 protein binding;GO:0042803//protein homodimerization activity	GO:0006629//lipid metabolic process;GO:0006694//steroid biosynthetic process;GO:0006695//cholesterol biosynthetic process;GO:0008202//steroid metabolic process;GO:0008203//cholesterol metabolic process;GO:0008284//positive regulation of cell population proliferation;GO:0008299//isoprenoid biosynthetic process;GO:0016126//sterol biosynthetic process;GO:0019287//isopentenyl diphosphate biosynthetic…	--
ENSG00000187017	272	156	234	47	79	64	14.885	9.821	19.047	2.574	4.338	5.081	14.5843	3.99767	-1.86719	7.04852e-22	2.22435e-19	ESPN	espin [Source:HGNC Symbol;Acc:HGNC:13281]	-	-	-	-	GO:0005737//cytoplasm;GO:0005856//cytoskeleton;GO:0005902//microvillus;GO:0005903//brush border;GO:0031941//filamentous actin;GO:0032420//stereocilium;GO:0032426//stereocilium tip;GO:0042995//cell projection	GO:0003779//actin binding;GO:0005515//protein binding;GO:0017124//SH3 domain binding;GO:0051015//actin filament binding	GO:0007605//sensory perception of sound;GO:0030034//microvillar actin bundle assembly;GO:0051017//actin filament bundle assembly	--
ENSG00000144136	2922	2713	2725	3523	5858	3897	107.59	123.273	116.098	159.102	172.665	163.645	115.654	165.137	0.513855	7.20897e-22	2.23206e-19	SLC20A1	solute carrier family 20 member 1 [Source:HGNC Symbol;Acc:HGNC:10946]	-	-	-	-	GO:0005886//plasma membrane;GO:0016020//membrane;GO:0110165//cellular anatomical entity	GO:0005315//inorganic phosphate transmembrane transporter activity;GO:0005316//high-affinity inorganic phosphate:sodium symporter activity;GO:0005436//sodium:phosphate symporter activity;GO:0015293//symporter activity;GO:0038023//signaling receptor activity	GO:0006796//phosphate-containing compound metabolic process;GO:0006811//ion transport;GO:0006814//sodium ion transport;GO:0006817//phosphate ion transport;GO:0008283//cell population proliferation;GO:0031214//biomineral tissue development;GO:0035435//phosphate ion transmembrane transport;GO:0035725//sodium ion transmembrane transport;GO:0043123//positive regulation of I-kappaB kinase/NF-kappaB si…	--
ENSG00000168477	1032	932	889	1347	2174	1488	35.901	40.175	34.474	57.097	59.513	58.36	36.85	58.3233	0.662409	9.7868e-22	2.94104e-19	TNXB	tenascin XB [Source:HGNC Symbol;Acc:HGNC:11976]	Environmental Information Processing;Human Diseases;Cellular Processes;Human Diseases;Environmental Information Processing	Signal transduction;Infectious disease: viral;Cellular community - eukaryotes;Cancer: overview;Signaling molecules and interaction	ko04151//PI3K-Akt signaling pathway;ko05165//Human papillomavirus infection;ko04510//Focal adhesion;ko05206//MicroRNAs in cancer;ko04512//ECM-receptor interaction	K06252;K06252;K06252;K06252;K06252	GO:0005576//extracellular region;GO:0005615//extracellular space;GO:0031012//extracellular matrix;GO:0062023//collagen-containing extracellular matrix;GO:0070062//extracellular exosome;GO:0090733//tenascin complex	GO:0005178//integrin binding;GO:0005201//extracellular matrix structural constituent;GO:0005515//protein binding;GO:0005518//collagen binding;GO:0008201//heparin binding;GO:0098633//collagen fibril binding	GO:0006629//lipid metabolic process;GO:0006631//fatty acid metabolic process;GO:0006641//triglyceride metabolic process;GO:0007155//cell adhesion;GO:0007160//cell-matrix adhesion;GO:0008284//positive regulation of cell population proliferation;GO:0010718//positive regulation of epithelial to mesenchymal transition;GO:0010862//positive regulation of pathway-restricted SMAD protein phosphorylation;…	--
ENSG00000165272	1157	698	882	404	480	458	73.553	65.843	75.739	33.731	23.733	34.705	71.7117	30.723	-1.22289	9.85722e-22	2.94104e-19	AQP3	aquaporin 3 (Gill blood group) [Source:HGNC Symbol;Acc:HGNC:636]	Organismal Systems	Excretory system	ko04962//Vasopressin-regulated water reabsorption	K09876	GO:0005654//nucleoplasm;GO:0005737//cytoplasm;GO:0005886//plasma membrane;GO:0005911//cell-cell junction;GO:0016020//membrane;GO:0016323//basolateral plasma membrane	GO:0005515//protein binding;GO:0015204//urea transmembrane transporter activity;GO:0015250//water channel activity;GO:0015254//glycerol channel activity;GO:0015267//channel activity;GO:0042802//identical protein binding	GO:0002684//positive regulation of immune system process;GO:0003091//renal water homeostasis;GO:0006833//water transport;GO:0015793//glycerol transport;GO:0015840//urea transport;GO:0032526//response to retinoic acid;GO:0033280//response to vitamin D;GO:0042476//odontogenesis;GO:0045616//regulation of keratinocyte differentiation;GO:0051592//response to calcium ion;GO:0051649//establishment of lo…	--
ENSG00000162413	1166	925	983	1428	2287	1502	30.308	29.648	27.012	46.281	43.399	41.244	28.9893	43.6413	0.590173	1.26173e-21	3.69732e-19	KLHL21	kelch like family member 21 [Source:HGNC Symbol;Acc:HGNC:29041]	-	-	-	-	GO:0005737//cytoplasm;GO:0005819//spindle;GO:0005827//polar microtubule;GO:0005829//cytosol;GO:0005856//cytoskeleton;GO:0031463//Cul3-RING ubiquitin ligase complex	GO:0004842//ubiquitin-protein transferase activity;GO:0005515//protein binding;GO:0097602//cullin family protein binding	GO:0007049//cell cycle;GO:0016567//protein ubiquitination;GO:0032465//regulation of cytokinesis;GO:0035853//chromosome passenger complex localization to spindle midzone;GO:0051301//cell division	--
ENSG00000109861	2638	2048	2294	1561	2328	1636	175.41	175.689	176.894	136.942	127.5	126.606	175.998	130.349	-0.433173	1.51941e-21	4.37431e-19	CTSC	cathepsin C [Source:HGNC Symbol;Acc:HGNC:2528]	Cellular Processes;Cellular Processes	Cell growth and death;Transport and catabolism	ko04210//Apoptosis;ko04142//Lysosome	K01275;K01275	GO:0005576//extracellular region;GO:0005615//extracellular space;GO:0005654//nucleoplasm;GO:0005737//cytoplasm;GO:0005764//lysosome;GO:0005788//endoplasmic reticulum lumen;GO:0005813//centrosome;GO:0016020//membrane;GO:0030134//COPII-coated ER to Golgi transport vesicle;GO:0033116//endoplasmic reticulum-Golgi intermediate compartment membrane;GO:0035578//azurophil granule lumen;GO:0043231//intrac…	GO:0004197//cysteine-type endopeptidase activity;GO:0004252//serine-type endopeptidase activity;GO:0005515//protein binding;GO:0008233//peptidase activity;GO:0008234//cysteine-type peptidase activity;GO:0008239//dipeptidyl-peptidase activity;GO:0016505//peptidase activator activity involved in apoptotic process;GO:0016787//hydrolase activity;GO:0019902//phosphatase binding;GO:0031404//chloride io…	GO:0001913//T cell mediated cytotoxicity;GO:0006508//proteolysis;GO:0006915//apoptotic process;GO:0006955//immune response;GO:0010033//response to organic substance;GO:0031642//negative regulation of myelination;GO:0051603//proteolysis involved in cellular protein catabolic process;GO:1903052//positive regulation of proteolysis involved in cellular protein catabolic process;GO:1903980//positive r…	--
ENSG00000142627	5041	4551	4734	5745	9255	6294	146.993	167.706	157.206	203.839	211.635	209.516	157.302	208.33	0.405337	1.74739e-21	4.94391e-19	EPHA2	EPH receptor A2 [Source:HGNC Symbol;Acc:HGNC:3386]	Environmental Information Processing;Environmental Information Processing;Environmental Information Processing;Environmental Information Processing;Organismal Systems	Signal transduction;Signal transduction;Signal transduction;Signal transduction;Development and regeneration	ko04151//PI3K-Akt signaling pathway;ko04010//MAPK signaling pathway;ko04014//Ras signaling pathway;ko04015//Rap1 signaling pathway;ko04360//Axon guidance	K05103;K05103;K05103;K05103;K05103	GO:0005886//plasma membrane;GO:0005925//focal adhesion;GO:0009986//cell surface;GO:0016020//membrane;GO:0030027//lamellipodium;GO:0031256//leading edge membrane;GO:0031258//lamellipodium membrane;GO:0032587//ruffle membrane;GO:0042995//cell projection;GO:0043235//receptor complex;GO:0070160//tight junction;GO:0070161//anchoring junction	GO:0000166//nucleotide binding;GO:0001618//virus receptor activity;GO:0004672//protein kinase activity;GO:0004713//protein tyrosine kinase activity;GO:0004714//transmembrane receptor protein tyrosine kinase activity;GO:0005003//ephrin receptor activity;GO:0005515//protein binding;GO:0005524//ATP binding;GO:0016301//kinase activity;GO:0016740//transferase activity;GO:0019838//growth factor binding…	GO:0001501//skeletal system development;GO:0001525//angiogenesis;GO:0001568//blood vessel development;GO:0001570//vasculogenesis;GO:0001649//osteoblast differentiation;GO:0001818//negative regulation of cytokine production;GO:0002043//blood vessel endothelial cell proliferation involved in sprouting angiogenesis;GO:0006468//protein phosphorylation;GO:0006915//apoptotic process;GO:0006954//inflamm…	--
ENSG00000186847	3874	2336	3109	1160	1466	1123	272.459	207.62	248.994	99.273	80.857	90.148	243.024	90.0927	-1.43162	2.02431e-21	5.63032e-19	KRT14	keratin 14 [Source:HGNC Symbol;Acc:HGNC:6416]	Organismal Systems;Human Diseases	Endocrine system;Infectious disease: bacterial	ko04915//Estrogen signaling pathway;ko05150//Staphylococcus aureus infection	K07604;K07604	GO:0001533//cornified envelope;GO:0005634//nucleus;GO:0005737//cytoplasm;GO:0005829//cytosol;GO:0005882//intermediate filament;GO:0045095//keratin filament;GO:0045178//basal part of cell;GO:0070062//extracellular exosome;GO:0071944//cell periphery	GO:0005198//structural molecule activity;GO:0005200//structural constituent of cytoskeleton;GO:0005515//protein binding;GO:1990254//keratin filament binding	GO:0008544//epidermis development;GO:0030216//keratinocyte differentiation;GO:0030855//epithelial cell differentiation;GO:0042633//hair cycle;GO:0045109//intermediate filament organization;GO:0045110//intermediate filament bundle assembly;GO:0048863//stem cell differentiation	--
ENSG00000149925	19365	15726	16998	19143	31638	21483	1497.52	1541.06	1498.71	1809.61	1922.91	1896.29	1512.43	1876.27	0.310996	1.4658e-20	4.00896e-18	ALDOA	aldolase, fructose-bisphosphate A [Source:HGNC Symbol;Acc:HGNC:414]	Metabolism;Metabolism;Environmental Information Processing;Metabolism;Metabolism;Metabolism;Metabolism	Global and overview maps;Global and overview maps;Signal transduction;Global and overview maps;Carbohydrate metabolism;Carbohydrate metabolism;Carbohydrate metabolism	ko01100//Metabolic pathways;ko01200//Carbon metabolism;ko04066//HIF-1 signaling pathway;ko01230//Biosynthesis of amino acids;ko00010//Glycolysis / Gluconeogenesis;ko00051//Fructose and mannose metabolism;ko00030//Pentose phosphate pathway	K01623;K01623;K01623;K01623;K01623;K01623;K01623	GO:0005576//extracellular region;GO:0005615//extracellular space;GO:0005634//nucleus;GO:0005737//cytoplasm;GO:0005829//cytosol;GO:0015629//actin cytoskeleton;GO:0016020//membrane;GO:0031093//platelet alpha granule lumen;GO:0031430//M band;GO:0031674//I band;GO:0034774//secretory granule lumen;GO:0061827//sperm head;GO:0070062//extracellular exosome;GO:1904724//tertiary granule lumen;GO:1904813//f…	GO:0003723//RNA binding;GO:0003779//actin binding;GO:0004332//fructose-bisphosphate aldolase activity;GO:0005515//protein binding;GO:0008092//cytoskeletal protein binding;GO:0015631//tubulin binding;GO:0016829//lyase activity;GO:0042802//identical protein binding;GO:0045296//cadherin binding;GO:0070061//fructose binding	GO:0006000//fructose metabolic process;GO:0006096//glycolytic process;GO:0006754//ATP biosynthetic process;GO:0006941//striated muscle contraction;GO:0007015//actin filament organization;GO:0007339//binding of sperm to zona pellucida;GO:0008360//regulation of cell shape;GO:0030388//fructose 1,6-bisphosphate metabolic process;GO:0046716//muscle cell cellular homeostasis;GO:0051289//protein homotet…	--
ENSG00000136156	12478	9821	10565	8296	12530	8694	959.943	962.395	939.185	786.383	763.797	773.658	953.841	774.613	-0.300274	1.57024e-20	4.2242e-18	ITM2B	integral membrane protein 2B [Source:HGNC Symbol;Acc:HGNC:6174]	-	-	-	-	GO:0000139//Golgi membrane;GO:0005576//extracellular region;GO:0005615//extracellular space;GO:0005768//endosome;GO:0005794//Golgi apparatus;GO:0005886//plasma membrane;GO:0010008//endosome membrane;GO:0016020//membrane;GO:0030660//Golgi-associated vesicle membrane;GO:0031090//organelle membrane;GO:0043231//intracellular membrane-bounded organelle;GO:0070062//extracellular exosome	GO:0001540//amyloid-beta binding;GO:0005515//protein binding;GO:0005524//ATP binding	GO:0007399//nervous system development;GO:0042985//negative regulation of amyloid precursor protein biosynthetic process	--
ENSG00000134215	414	299	309	130	186	146	18.667	18.148	15.733	6.189	5.54	7.092	17.516	6.27367	-1.48129	3.05843e-20	8.09497e-18	VAV3	vav guanine nucleotide exchange factor 3 [Source:HGNC Symbol;Acc:HGNC:12659]	Environmental Information Processing;Cellular Processes;Human Diseases;Environmental Information Processing;Human Diseases;Cellular Processes;Organismal Systems;Human Diseases;Organismal Systems;Organismal Systems;Organismal Systems;Organismal Systems;Organismal Systems;Organismal Systems	Signal transduction;Cell motility;Cardiovascular disease;Signal transduction;Cancer: overview;Cellular community - eukaryotes;Immune system;Infectious disease: bacterial;Immune system;Immune system;Immune system;Immune system;Immune system;Immune system	ko04024//cAMP signaling pathway;ko04810//Regulation of actin cytoskeleton;ko05417//Lipid and atherosclerosis;ko04015//Rap1 signaling pathway;ko05205//Proteoglycans in cancer;ko04510//Focal adhesion;ko04062//Chemokine signaling pathway;ko05135//Yersinia infection;ko04650//Natural killer cell mediated cytotoxicity;ko04670//Leukocyte transendothelial migration;ko04660//T cell receptor signaling path…	K05730;K05730;K05730;K05730;K05730;K05730;K05730;K05730;K05730;K05730;K05730;K05730;K05730;K05730	GO:0001772//immunological synapse;GO:0005737//cytoplasm;GO:0005829//cytosol;GO:0005886//plasma membrane	GO:0005085//guanyl-nucleotide exchange factor activity;GO:0005096//GTPase activator activity;GO:0005154//epidermal growth factor receptor binding;GO:0005515//protein binding;GO:0046872//metal ion binding	GO:0001525//angiogenesis;GO:0006906//vesicle fusion;GO:0006974//cellular response to DNA damage stimulus;GO:0007166//cell surface receptor signaling pathway;GO:0007229//integrin-mediated signaling pathway;GO:0007264//small GTPase mediated signal transduction;GO:0008361//regulation of cell size;GO:0009410//response to xenobiotic stimulus;GO:0016477//cell migration;GO:0030031//cell projection assem…	--
ENSG00000197063	1902	1505	1617	2096	3688	2678	44.868	43.787	43.338	59.177	67.653	70.476	43.9977	65.7687	0.579973	3.28555e-20	8.55807e-18	MAFG	MAF bZIP transcription factor G [Source:HGNC Symbol;Acc:HGNC:6781]	-	-	-	-	GO:0005634//nucleus;GO:0005654//nucleoplasm;GO:0090575//RNA polymerase II transcription regulator complex	GO:0000978//RNA polymerase II cis-regulatory region sequence-specific DNA binding;GO:0000981//DNA-binding transcription factor activity, RNA polymerase II-specific;GO:0001228//DNA-binding transcription activator activity, RNA polymerase II-specific;GO:0003677//DNA binding;GO:0003700//DNA-binding transcription factor activity;GO:0005515//protein binding;GO:0042802//identical protein binding;GO:199…	GO:0000122//negative regulation of transcription by RNA polymerase II;GO:0001701//in utero embryonic development;GO:0006355//regulation of transcription, DNA-templated;GO:0006357//regulation of transcription by RNA polymerase II;GO:0010628//positive regulation of gene expression;GO:0030534//adult behavior;GO:0042127//regulation of cell population proliferation;GO:0045604//regulation of epidermal …	TF_bZIP
ENSG00000242802	883	718	796	1085	1965	1306	33.741	30.287	35.654	46.648	53.989	51.572	33.2273	50.7363	0.610649	3.72021e-20	9.53884e-18	AP5Z1	adaptor related protein complex 5 subunit zeta 1 [Source:HGNC Symbol;Acc:HGNC:22197]	-	-	-	-	GO:0005634//nucleus;GO:0005654//nucleoplasm;GO:0005737//cytoplasm;GO:0005770//late endosome;GO:0016607//nuclear speck;GO:0030119//AP-type membrane coat adaptor complex;GO:0044599//AP-5 adaptor complex	GO:0005515//protein binding	GO:0000724//double-strand break repair via homologous recombination;GO:0006281//DNA repair;GO:0006974//cellular response to DNA damage stimulus;GO:0015031//protein transport;GO:0016192//vesicle-mediated transport;GO:0016197//endosomal transport	--
ENSG00000103249	2456	2173	2247	2798	4746	3287	70.298	78.316	75.042	100.437	106.952	107.691	74.552	105.027	0.494437	3.90339e-20	9.85456e-18	CLCN7	chloride voltage-gated channel 7 [Source:HGNC Symbol;Acc:HGNC:2025]	-	-	-	-	GO:0005764//lysosome;GO:0005765//lysosomal membrane;GO:0016020//membrane;GO:0034707//chloride channel complex;GO:0043231//intracellular membrane-bounded organelle	GO:0000166//nucleotide binding;GO:0005247//voltage-gated chloride channel activity;GO:0005254//chloride channel activity;GO:0005515//protein binding;GO:0005524//ATP binding;GO:0015108//chloride transmembrane transporter activity;GO:0015297//antiporter activity	GO:0006811//ion transport;GO:0006821//chloride transport;GO:0030321//transepithelial chloride transport;GO:0055085//transmembrane transport;GO:1902476//chloride transmembrane transport	--
ENSG00000119922	1488	1202	1319	850	1171	873	50.637	60.74	54.563	37.467	32.448	34.589	55.3133	34.8347	-0.667104	4.53226e-20	1.12688e-17	IFIT2	interferon induced protein with tetratricopeptide repeats 2 [Source:HGNC Symbol;Acc:HGNC:5409]	-	-	-	-	GO:0005737//cytoplasm;GO:0005783//endoplasmic reticulum;GO:0005829//cytosol	GO:0003723//RNA binding;GO:0005515//protein binding	GO:0002376//immune system process;GO:0006915//apoptotic process;GO:0008637//apoptotic mitochondrial changes;GO:0009615//response to virus;GO:0032091//negative regulation of protein binding;GO:0043065//positive regulation of apoptotic process;GO:0045087//innate immune response;GO:0051607//defense response to virus;GO:0140374//antiviral innate immune response	--
ENSG00000134107	3060	2738	2908	3514	6297	4192	111.705	126.313	120.894	156.088	180.267	174.696	119.637	170.35	0.509837	6.60263e-20	1.61715e-17	BHLHE40	basic helix-loop-helix family member e40 [Source:HGNC Symbol;Acc:HGNC:1046]	Organismal Systems	Environmental adaptation	ko04710//Circadian rhythm	K03729	GO:0000785//chromatin;GO:0005634//nucleus;GO:0005737//cytoplasm;GO:0016604//nuclear body	GO:0000978//RNA polymerase II cis-regulatory region sequence-specific DNA binding;GO:0000981//DNA-binding transcription factor activity, RNA polymerase II-specific;GO:0001227//DNA-binding transcription repressor activity, RNA polymerase II-specific;GO:0003677//DNA binding;GO:0003700//DNA-binding transcription factor activity;GO:0005515//protein binding;GO:0019904//protein domain specific binding;…	GO:0000122//negative regulation of transcription by RNA polymerase II;GO:0006355//regulation of transcription, DNA-templated;GO:0006357//regulation of transcription by RNA polymerase II;GO:0007623//circadian rhythm;GO:0009952//anterior/posterior pattern specification;GO:0032922//circadian regulation of gene expression;GO:0042752//regulation of circadian rhythm;GO:0043153//entrainment of circadian…	bHLH
ENSG00000167601	1786	1710	1719	2311	3641	2508	51.414	63.281	58.762	80.875	82.515	82.463	57.819	81.951	0.503218	7.10986e-20	1.71578e-17	AXL	AXL receptor tyrosine kinase [Source:HGNC Symbol;Acc:HGNC:905]	Human Diseases	Drug resistance: antineoplastic	ko01521//EGFR tyrosine kinase inhibitor resistance	K05115	GO:0005615//extracellular space;GO:0005886//plasma membrane;GO:0009986//cell surface;GO:0015629//actin cytoskeleton;GO:0016020//membrane;GO:0043231//intracellular membrane-bounded organelle;GO:0043235//receptor complex;GO:0070062//extracellular exosome	GO:0000166//nucleotide binding;GO:0001618//virus receptor activity;GO:0001786//phosphatidylserine binding;GO:0004672//protein kinase activity;GO:0004713//protein tyrosine kinase activity;GO:0004714//transmembrane receptor protein tyrosine kinase activity;GO:0005515//protein binding;GO:0005524//ATP binding;GO:0016301//kinase activity;GO:0016740//transferase activity;GO:0032036//myosin heavy chain …	GO:0001764//neuron migration;GO:0001779//natural killer cell differentiation;GO:0001818//negative regulation of cytokine production;GO:0001961//positive regulation of cytokine-mediated signaling pathway;GO:0001974//blood vessel remodeling;GO:0002376//immune system process;GO:0006468//protein phosphorylation;GO:0006909//phagocytosis;GO:0006915//apoptotic process;GO:0006954//inflammatory response;G…	--
ENSG00000128578	907	804	880	1191	1984	1327	24.098	26.749	25.535	36.594	39.273	38.956	25.4607	38.2743	0.588107	1.02777e-19	2.44432e-17	STRIP2	striatin interacting protein 2 [Source:HGNC Symbol;Acc:HGNC:22209]	-	-	-	-	GO:0005737//cytoplasm;GO:0005829//cytosol	GO:0003674//molecular_function	GO:0007010//cytoskeleton organization;GO:0008360//regulation of cell shape;GO:0016477//cell migration	--
ENSG00000148175	8111	6385	6909	5348	7651	5515	307.117	307.289	304.65	239.141	233.866	236.673	306.352	236.56	-0.372984	1.13883e-19	2.66975e-17	STOM	stomatin [Source:HGNC Symbol;Acc:HGNC:3383]	-	-	-	-	GO:0005615//extracellular space;GO:0005737//cytoplasm;GO:0005739//mitochondrion;GO:0005783//endoplasmic reticulum;GO:0005856//cytoskeleton;GO:0005886//plasma membrane;GO:0016020//membrane;GO:0031410//cytoplasmic vesicle;GO:0031982//vesicle;GO:0035577//azurophil granule membrane;GO:0035579//specific granule membrane;GO:0042470//melanosome;GO:0045121//membrane raft;GO:0048471//perinuclear region of…	GO:0005515//protein binding;GO:0042802//identical protein binding;GO:0042803//protein homodimerization activity;GO:0070063//RNA polymerase binding	GO:0034765//regulation of ion transmembrane transport;GO:0044829//positive regulation by host of viral genome replication;GO:0048524//positive regulation of viral process;GO:0090314//positive regulation of protein targeting to membrane;GO:1901585//regulation of acid-sensing ion channel activity	--
ENSG00000166340	10504	9873	9884	12002	20318	13464	377.729	456.388	408.913	520.104	569.717	551.68	414.343	547.167	0.401155	1.39705e-19	3.22895e-17	TPP1	tripeptidyl peptidase 1 [Source:HGNC Symbol;Acc:HGNC:2073]	Cellular Processes	Transport and catabolism	ko04142//Lysosome	K01279	GO:0005764//lysosome;GO:0005794//Golgi apparatus;GO:0042470//melanosome;GO:0043202//lysosomal lumen;GO:0045121//membrane raft;GO:0055037//recycling endosome;GO:0070062//extracellular exosome	GO:0004175//endopeptidase activity;GO:0004252//serine-type endopeptidase activity;GO:0005515//protein binding;GO:0008233//peptidase activity;GO:0008236//serine-type peptidase activity;GO:0008240//tripeptidyl-peptidase activity;GO:0016787//hydrolase activity;GO:0035727//lysophosphatidic acid binding;GO:0042277//peptide binding;GO:0046872//metal ion binding;GO:0120146//sulfatide binding	GO:0006508//proteolysis;GO:0006629//lipid metabolic process;GO:0007040//lysosome organization;GO:0007399//nervous system development;GO:0007417//central nervous system development;GO:0030163//protein catabolic process;GO:0030855//epithelial cell differentiation;GO:0043171//peptide catabolic process;GO:0045453//bone resorption;GO:0050885//neuromuscular process controlling balance;GO:0070198//prote…	--
ENSG00000197102	11805	10779	10943	13207	20642	14087	94.927	109.956	100.543	129.31	129.878	129.129	101.809	129.439	0.346412	1.62127e-19	3.69514e-17	DYNC1H1	dynein cytoplasmic 1 heavy chain 1 [Source:HGNC Symbol;Acc:HGNC:2961]	Human Diseases;Cellular Processes;Organismal Systems	Infectious disease: bacterial;Transport and catabolism;Excretory system	ko05132//Salmonella infection;ko04145//Phagosome;ko04962//Vasopressin-regulated water reabsorption	K10413;K10413;K10413	GO:0005576//extracellular region;GO:0005737//cytoplasm;GO:0005813//centrosome;GO:0005829//cytosol;GO:0005856//cytoskeleton;GO:0005868//cytoplasmic dynein complex;GO:0005874//microtubule;GO:0005881//cytoplasmic microtubule;GO:0005938//cell cortex;GO:0016020//membrane;GO:0030175//filopodium;GO:0030286//dynein complex;GO:0035578//azurophil granule lumen;GO:0070062//extracellular exosome;GO:1904115//…	GO:0000166//nucleotide binding;GO:0003723//RNA binding;GO:0005515//protein binding;GO:0005524//ATP binding;GO:0008569//minus-end-directed microtubule motor activity;GO:0045505//dynein intermediate chain binding;GO:0051959//dynein light intermediate chain binding	GO:0007018//microtubule-based movement;GO:0007049//cell cycle;GO:0007052//mitotic spindle organization;GO:0007097//nuclear migration;GO:0008090//retrograde axonal transport;GO:0031122//cytoplasmic microtubule organization;GO:0032388//positive regulation of intracellular transport;GO:0033962//P-body assembly;GO:0034063//stress granule assembly;GO:0051293//establishment of spindle localization;GO:0…	--
ENSG00000149948	1548	1492	1490	2038	3319	2167	48.518	56.244	52.789	74.933	80.006	78.481	52.517	77.8067	0.567109	2.28153e-19	5.12876e-17	HMGA2	high mobility group AT-hook 2 [Source:HGNC Symbol;Acc:HGNC:5009]	Human Diseases;Human Diseases	Cancer: overview;Cancer: overview	ko05202//Transcriptional misregulation in cancer;ko05206//MicroRNAs in cancer	K09283;K09283	GO:0000228//nuclear chromosome;GO:0000785//chromatin;GO:0005634//nucleus;GO:0005654//nucleoplasm;GO:0032993//protein-DNA complex;GO:0035985//senescence-associated heterochromatin focus;GO:0071141//SMAD protein complex	GO:0000976//transcription cis-regulatory region binding;GO:0003676//nucleic acid binding;GO:0003677//DNA binding;GO:0003680//minor groove of adenine-thymine-rich DNA binding;GO:0003712//transcription coregulator activity;GO:0003714//transcription corepressor activity;GO:0003906//DNA-(apurinic or apyrimidinic site) endonuclease activity;GO:0005515//protein binding;GO:0008301//DNA binding, bending;…	GO:0000122//negative regulation of transcription by RNA polymerase II;GO:0001837//epithelial to mesenchymal transition;GO:0002062//chondrocyte differentiation;GO:0003131//mesodermal-endodermal cell signaling;GO:0006284//base-excision repair;GO:0006325//chromatin organization;GO:0006351//transcription, DNA-templated;GO:0006355//regulation of transcription, DNA-templated;GO:0007049//cell cycle;GO:0…	HMGA
ENSG00000115380	2916	2431	2499	1750	2795	1929	164.415	163.537	159.952	120.227	122.764	117.094	162.635	120.028	-0.43826	2.43637e-19	5.40282e-17	EFEMP1	EGF containing fibulin extracellular matrix protein 1 [Source:HGNC Symbol;Acc:HGNC:3218]	-	-	-	-	GO:0005576//extracellular region;GO:0005615//extracellular space;GO:0031012//extracellular matrix;GO:0062023//collagen-containing extracellular matrix;GO:0070062//extracellular exosome	GO:0005006//epidermal growth factor-activated receptor activity;GO:0005154//epidermal growth factor receptor binding;GO:0005201//extracellular matrix structural constituent;GO:0005509//calcium ion binding;GO:0005515//protein binding;GO:0008083//growth factor activity	GO:0006355//regulation of transcription, DNA-templated;GO:0007173//epidermal growth factor receptor signaling pathway;GO:0007601//visual perception;GO:0018108//peptidyl-tyrosine phosphorylation;GO:0032331//negative regulation of chondrocyte differentiation;GO:0043010//camera-type eye development;GO:0048048//embryonic eye morphogenesis;GO:0048050//post-embryonic eye morphogenesis	--
ENSG00000189334	4573	3500	4295	2897	4272	2954	496.049	479.125	530.295	382.033	363.192	366.444	501.823	370.556	-0.437486	2.61535e-19	5.72239e-17	S100A14	S100 calcium binding protein A14 [Source:HGNC Symbol;Acc:HGNC:18901]	-	-	-	-	GO:0005615//extracellular space;GO:0005737//cytoplasm;GO:0048471//perinuclear region of cytoplasm;GO:0070062//extracellular exosome	GO:0005509//calcium ion binding;GO:0005515//protein binding;GO:0042379//chemokine receptor binding	GO:0006915//apoptotic process;GO:0032496//response to lipopolysaccharide;GO:0034142//toll-like receptor 4 signaling pathway;GO:0042742//defense response to bacterium;GO:0055074//calcium ion homeostasis;GO:0071624//positive regulation of granulocyte chemotaxis;GO:0090026//positive regulation of monocyte chemotaxis	--
ENSG00000116183	517	578	481	888	1410	974	6.181	8.68	6.509	12.84	13.167	13.261	7.12333	13.0893	0.877767	3.79112e-19	8.18584e-17	PAPPA2	pappalysin 2 [Source:HGNC Symbol;Acc:HGNC:14615]	-	-	-	-	GO:0005576//extracellular region;GO:0005615//extracellular space;GO:0016324//apical plasma membrane;GO:0070062//extracellular exosome	GO:0004222//metalloendopeptidase activity;GO:0005515//protein binding;GO:0008233//peptidase activity;GO:0008237//metallopeptidase activity;GO:0008270//zinc ion binding;GO:0016787//hydrolase activity;GO:0046872//metal ion binding	GO:0001558//regulation of cell growth;GO:0006508//proteolysis;GO:0007166//cell surface receptor signaling pathway;GO:0009651//response to salt stress;GO:0019538//protein metabolic process;GO:0060349//bone morphogenesis	--
ENSG00000135919	2272	2125	2198	2763	4791	3113	117.817	142.666	132.997	178.62	198.253	193.305	131.16	190.059	0.535122	5.29489e-19	1.12089e-16	SERPINE2	serpin family E member 2 [Source:HGNC Symbol;Acc:HGNC:8951]	-	-	-	-	GO:0005576//extracellular region;GO:0005615//extracellular space;GO:0005829//cytosol;GO:0031091//platelet alpha granule;GO:0031594//neuromuscular junction;GO:0062023//collagen-containing extracellular matrix;GO:1903561//extracellular vesicle	GO:0004867//serine-type endopeptidase inhibitor activity;GO:0005102//signaling receptor binding;GO:0005515//protein binding;GO:0005539//glycosaminoglycan binding;GO:0008201//heparin binding;GO:0030414//peptidase inhibitor activity	GO:0007399//nervous system development;GO:0007596//blood coagulation;GO:0008285//negative regulation of cell population proliferation;GO:0009611//response to wounding;GO:0010466//negative regulation of peptidase activity;GO:0010544//negative regulation of platelet activation;GO:0010757//negative regulation of plasminogen activation;GO:0010766//negative regulation of sodium ion transport;GO:001095…	--
ENSG00000147874	1556	1415	1427	1899	3025	2106	31.155	34	30.493	43.14	44.902	45.367	31.8827	44.4697	0.480049	5.3278e-19	1.12089e-16	HAUS6	HAUS augmin like complex subunit 6 [Source:HGNC Symbol;Acc:HGNC:25948]	-	-	-	-	GO:0005737//cytoplasm;GO:0005813//centrosome;GO:0005815//microtubule organizing center;GO:0005819//spindle;GO:0005829//cytosol;GO:0005856//cytoskeleton;GO:0005874//microtubule;GO:0070652//HAUS complex;GO:1990498//mitotic spindle microtubule	GO:0003674//molecular_function;GO:0005515//protein binding;GO:0008017//microtubule binding	GO:0000226//microtubule cytoskeleton organization;GO:0007049//cell cycle;GO:0007098//centrosome cycle;GO:0051225//spindle assembly;GO:0051301//cell division	--
ENSG00000148926	404	395	364	646	1120	677	33.339	38.349	33.991	60.457	67.208	59.246	35.2263	62.3037	0.822663	5.46682e-19	1.13558e-16	ADM	adrenomedullin [Source:HGNC Symbol;Acc:HGNC:259]	Environmental Information Processing;Organismal Systems	Signaling molecules and interaction;Circulatory system	ko04080//Neuroactive ligand-receptor interaction;ko04270//Vascular smooth muscle contraction	K12333;K12333	GO:0005576//extracellular region;GO:0005615//extracellular space;GO:0005737//cytoplasm	GO:0005102//signaling receptor binding;GO:0005179//hormone activity;GO:0031700//adrenomedullin receptor binding	GO:0001570//vasculogenesis;GO:0001666//response to hypoxia;GO:0001843//neural tube closure;GO:0002026//regulation of the force of heart contraction;GO:0002031//G protein-coupled receptor internalization;GO:0003073//regulation of systemic arterial blood pressure;GO:0006954//inflammatory response;GO:0007165//signal transduction;GO:0007189//adenylate cyclase-activating G protein-coupled receptor sig…	--
ENSG00000131473	5919	5393	5436	6543	11621	7809	195.44	227.842	187.186	254.812	277.812	270.019	203.489	267.548	0.394843	9.0068e-19	1.84752e-16	ACLY	ATP citrate lyase [Source:HGNC Symbol;Acc:HGNC:115]	Metabolism;Metabolism	Global and overview maps;Carbohydrate metabolism	ko01100//Metabolic pathways;ko00020//Citrate cycle (TCA cycle)	K01648;K01648	GO:0005576//extracellular region;GO:0005654//nucleoplasm;GO:0005737//cytoplasm;GO:0005829//cytosol;GO:0016020//membrane;GO:0035578//azurophil granule lumen;GO:0070062//extracellular exosome;GO:1904813//ficolin-1-rich granule lumen	GO:0000166//nucleotide binding;GO:0003824//catalytic activity;GO:0003878//ATP citrate synthase activity;GO:0005515//protein binding;GO:0005524//ATP binding;GO:0016740//transferase activity;GO:0016829//lyase activity;GO:0046872//metal ion binding;GO:0046912//acyltransferase, acyl groups converted into alkyl on transfer	GO:0006085//acetyl-CoA biosynthetic process;GO:0006099//tricarboxylic acid cycle;GO:0006101//citrate metabolic process;GO:0006107//oxaloacetate metabolic process;GO:0006629//lipid metabolic process;GO:0006633//fatty acid biosynthetic process;GO:0006695//cholesterol biosynthetic process;GO:0008610//lipid biosynthetic process;GO:0015936//coenzyme A metabolic process	--
ENSG00000134954	1329	1233	1210	1709	2911	1795	29.736	34.774	31.207	47.001	51.73	45.41	31.9057	48.047	0.590634	9.14292e-19	1.85229e-16	ETS1	ETS proto-oncogene 1, transcription factor [Source:HGNC Symbol;Acc:HGNC:3488]	Human Diseases;Environmental Information Processing;Human Diseases;Cellular Processes;Human Diseases	Cancer: overview;Signal transduction;Infectious disease: viral;Cell growth and death;Cancer: specific types	ko05200//Pathways in cancer;ko04014//Ras signaling pathway;ko05166//Human T-cell leukemia virus 1 infection;ko04218//Cellular senescence;ko05211//Renal cell carcinoma	K02678;K02678;K02678;K02678;K02678	GO:0000785//chromatin;GO:0005634//nucleus;GO:0005654//nucleoplasm;GO:0005737//cytoplasm	GO:0000976//transcription cis-regulatory region binding;GO:0000978//RNA polymerase II cis-regulatory region sequence-specific DNA binding;GO:0000981//DNA-binding transcription factor activity, RNA polymerase II-specific;GO:0001222//transcription corepressor binding;GO:0001228//DNA-binding transcription activator activity, RNA polymerase II-specific;GO:0003676//nucleic acid binding;GO:0003677//DNA…	GO:0002376//immune system process;GO:0006355//regulation of transcription, DNA-templated;GO:0006357//regulation of transcription by RNA polymerase II;GO:0006366//transcription by RNA polymerase II;GO:0006955//immune response;GO:0008285//negative regulation of cell population proliferation;GO:0010595//positive regulation of endothelial cell migration;GO:0010628//positive regulation of gene express…	ETS
ENSG00000145107	352	303	271	490	1078	734	37.649	39.647	33.362	62.831	89.563	89.109	36.886	80.501	1.12593	1.10564e-18	2.21262e-16	TM4SF19	transmembrane 4 L six family member 19 [Source:HGNC Symbol;Acc:HGNC:25167]	-	-	-	-	GO:0016020//membrane	GO:0005515//protein binding	-	--
ENSG00000072310	3778	2704	3104	2151	3130	2304	120.224	108.777	122.946	76.708	77.503	82.099	117.316	78.77	-0.574678	1.3011e-18	2.57243e-16	SREBF1	sterol regulatory element binding transcription factor 1 [Source:HGNC Symbol;Acc:HGNC:11289]	Human Diseases;Human Diseases;Organismal Systems;Environmental Information Processing;Human Diseases	Endocrine and metabolic disease;Endocrine and metabolic disease;Endocrine system;Signal transduction;Endocrine and metabolic disease	ko04932//Non-alcoholic fatty liver disease;ko04936//Alcoholic liver disease;ko04910//Insulin signaling pathway;ko04152//AMPK signaling pathway;ko04931//Insulin resistance	K07197;K07197;K07197;K07197;K07197	GO:0000139//Golgi membrane;GO:0000785//chromatin;GO:0005634//nucleus;GO:0005635//nuclear envelope;GO:0005654//nucleoplasm;GO:0005737//cytoplasm;GO:0005783//endoplasmic reticulum;GO:0005789//endoplasmic reticulum membrane;GO:0005794//Golgi apparatus;GO:0005829//cytosol;GO:0012507//ER to Golgi transport vesicle membrane;GO:0016020//membrane;GO:0031410//cytoplasmic vesicle;GO:0032991//protein-contai…	GO:0000977//RNA polymerase II transcription regulatory region sequence-specific DNA binding;GO:0000978//RNA polymerase II cis-regulatory region sequence-specific DNA binding;GO:0000981//DNA-binding transcription factor activity, RNA polymerase II-specific;GO:0001221//transcription coregulator binding;GO:0001228//DNA-binding transcription activator activity, RNA polymerase II-specific;GO:0003677//…	GO:0000122//negative regulation of transcription by RNA polymerase II;GO:0003062//regulation of heart rate by chemical signal;GO:0006355//regulation of transcription, DNA-templated;GO:0006357//regulation of transcription by RNA polymerase II;GO:0006366//transcription by RNA polymerase II;GO:0006629//lipid metabolic process;GO:0006695//cholesterol biosynthetic process;GO:0007623//circadian rhythm;…	bHLH
ENSG00000159399	2126	2099	2049	2789	4482	2939	43.52	54.315	47.783	69.509	71.938	68.664	48.5393	70.037	0.528963	1.39676e-18	2.72867e-16	HK2	hexokinase 2 [Source:HGNC Symbol;Acc:HGNC:4923]	Metabolism;Human Diseases;Organismal Systems;Metabolism;Environmental Information Processing;Human Diseases;Metabolism;Metabolism;Organismal Systems;Human Diseases;Metabolism;Metabolism;Metabolism;Metabolism	Global and overview maps;Infectious disease: bacterial;Endocrine system;Global and overview maps;Signal transduction;Cancer: overview;Carbohydrate metabolism;Carbohydrate metabolism;Digestive system;Endocrine and metabolic disease;Carbohydrate metabolism;Carbohydrate metabolism;Carbohydrate metabolism;Biosynthesis of other secondary metabolites	ko01100//Metabolic pathways;ko05131//Shigellosis;ko04910//Insulin signaling pathway;ko01200//Carbon metabolism;ko04066//HIF-1 signaling pathway;ko05230//Central carbon metabolism in cancer;ko00010//Glycolysis / Gluconeogenesis;ko00520//Amino sugar and nucleotide sugar metabolism;ko04973//Carbohydrate digestion and absorption;ko04930//Type II diabetes mellitus;ko00500//Starch and sucrose metabolis…	K00844;K00844;K00844;K00844;K00844;K00844;K00844;K00844;K00844;K00844;K00844;K00844;K00844;K00844	GO:0005737//cytoplasm;GO:0005739//mitochondrion;GO:0005741//mitochondrial outer membrane;GO:0005813//centrosome;GO:0005829//cytosol;GO:0016020//membrane;GO:0016529//sarcoplasmic reticulum;GO:0043231//intracellular membrane-bounded organelle	GO:0000166//nucleotide binding;GO:0003824//catalytic activity;GO:0004340//glucokinase activity;GO:0004396//hexokinase activity;GO:0005515//protein binding;GO:0005524//ATP binding;GO:0005536//glucose binding;GO:0008865//fructokinase activity;GO:0016301//kinase activity;GO:0016740//transferase activity;GO:0016773//phosphotransferase activity, alcohol group as acceptor	GO:0001666//response to hypoxia;GO:0001678//cellular glucose homeostasis;GO:0002931//response to ischemia;GO:0005975//carbohydrate metabolic process;GO:0006002//fructose 6-phosphate metabolic process;GO:0006006//glucose metabolic process;GO:0006096//glycolytic process;GO:0007595//lactation;GO:0008152//metabolic process;GO:0008637//apoptotic mitochondrial changes;GO:0016310//phosphorylation;GO:001…	--
ENSG00000107201	864	730	767	387	695	478	24.432	26.466	25.257	13.93	15.719	15.779	25.385	15.1427	-0.745357	1.85098e-18	3.57347e-16	RIGI	RNA sensor RIG-I [Source:HGNC Symbol;Acc:HGNC:19102]	Human Diseases;Human Diseases;Human Diseases;Human Diseases;Human Diseases;Human Diseases;Human Diseases;Environmental Information Processing;Organismal Systems;Organismal Systems	Infectious disease: viral;Infectious disease: viral;Infectious disease: viral;Infectious disease: viral;Infectious disease: viral;Infectious disease: viral;Infectious disease: viral;Signal transduction;Immune system;Immune system	ko05168//Herpes simplex virus 1 infection;ko05171//Coronavirus disease - COVID-19;ko05169//Epstein-Barr virus infection;ko05164//Influenza A;ko05161//Hepatitis B;ko05160//Hepatitis C;ko05162//Measles;ko04064//NF-kappa B signaling pathway;ko04622//RIG-I-like receptor signaling pathway;ko04623//Cytosolic DNA-sensing pathway	K12646;K12646;K12646;K12646;K12646;K12646;K12646;K12646;K12646;K12646	GO:0005737//cytoplasm;GO:0005829//cytosol;GO:0005856//cytoskeleton;GO:0005886//plasma membrane;GO:0005923//bicellular tight junction;GO:0015629//actin cytoskeleton;GO:0016020//membrane;GO:0032587//ruffle membrane;GO:0042995//cell projection;GO:0070161//anchoring junction;GO:1990904//ribonucleoprotein complex	GO:0000166//nucleotide binding;GO:0003676//nucleic acid binding;GO:0003690//double-stranded DNA binding;GO:0003723//RNA binding;GO:0003724//RNA helicase activity;GO:0003725//double-stranded RNA binding;GO:0003727//single-stranded RNA binding;GO:0004386//helicase activity;GO:0005515//protein binding;GO:0005524//ATP binding;GO:0005525//GTP binding;GO:0008270//zinc ion binding;GO:0016787//hydrolase …	GO:0002230//positive regulation of defense response to virus by host;GO:0002376//immune system process;GO:0002735//positive regulation of myeloid dendritic cell cytokine production;GO:0002753//cytoplasmic pattern recognition receptor signaling pathway;GO:0009597//detection of virus;GO:0009615//response to virus;GO:0010467//gene expression;GO:0010628//positive regulation of gene expression;GO:0030…	--
ENSG00000113552	1307	1117	1277	1587	2709	1812	79.184	86.043	84.693	114.575	123.669	123.946	83.3067	120.73	0.53528	2.1162e-18	4.03801e-16	GNPDA1	glucosamine-6-phosphate deaminase 1 [Source:HGNC Symbol;Acc:HGNC:4417]	Metabolism;Metabolism	Global and overview maps;Carbohydrate metabolism	ko01100//Metabolic pathways;ko00520//Amino sugar and nucleotide sugar metabolism	K02564;K02564	GO:0005737//cytoplasm;GO:0005829//cytosol;GO:0070062//extracellular exosome	GO:0004342//glucosamine-6-phosphate deaminase activity;GO:0005515//protein binding;GO:0016787//hydrolase activity;GO:0016853//isomerase activity;GO:0042802//identical protein binding	GO:0005975//carbohydrate metabolic process;GO:0006043//glucosamine catabolic process;GO:0006044//N-acetylglucosamine metabolic process;GO:0006046//N-acetylglucosamine catabolic process;GO:0006048//UDP-N-acetylglucosamine biosynthetic process;GO:0006091//generation of precursor metabolites and energy;GO:0007338//single fertilization;GO:0019262//N-acetylneuraminate catabolic process	--
ENSG00000185813	574	528	520	772	1409	957	28.892	32.886	32.312	40.444	49.443	52.268	31.3633	47.385	0.595352	2.64527e-18	4.98953e-16	PCYT2	phosphate cytidylyltransferase 2, ethanolamine [Source:HGNC Symbol;Acc:HGNC:8756]	Metabolism;Metabolism;Metabolism	Global and overview maps;Lipid metabolism;Metabolism of other amino acids	ko01100//Metabolic pathways;ko00564//Glycerophospholipid metabolism;ko00440//Phosphonate and phosphinate metabolism	K00967;K00967;K00967	GO:0005575//cellular_component;GO:0005737//cytoplasm;GO:0005789//endoplasmic reticulum membrane	GO:0003824//catalytic activity;GO:0004306//ethanolamine-phosphate cytidylyltransferase activity;GO:0005515//protein binding;GO:0016740//transferase activity;GO:0016779//nucleotidyltransferase activity	GO:0006629//lipid metabolic process;GO:0006646//phosphatidylethanolamine biosynthetic process;GO:0008654//phospholipid biosynthetic process;GO:0009058//biosynthetic process	--
ENSG00000120708	17916	14882	15398	12487	18688	13251	767.956	802.781	753.212	646.733	624.275	644.53	774.65	638.513	-0.278829	2.84166e-18	5.29906e-16	TGFBI	transforming growth factor beta induced [Source:HGNC Symbol;Acc:HGNC:11771]	-	-	-	-	GO:0005576//extracellular region;GO:0005604//basement membrane;GO:0005615//extracellular space;GO:0005802//trans-Golgi network;GO:0005886//plasma membrane;GO:0031012//extracellular matrix;GO:0062023//collagen-containing extracellular matrix;GO:0070062//extracellular exosome	GO:0005178//integrin binding;GO:0005201//extracellular matrix structural constituent;GO:0005515//protein binding;GO:0005518//collagen binding;GO:0042802//identical protein binding;GO:0050839//cell adhesion molecule binding;GO:0050840//extracellular matrix binding	GO:0001525//angiogenesis;GO:0002062//chondrocyte differentiation;GO:0007155//cell adhesion;GO:0007162//negative regulation of cell adhesion;GO:0007601//visual perception;GO:0008283//cell population proliferation;GO:0030198//extracellular matrix organization;GO:0050896//response to stimulus;GO:0051179//localization	--
ENSG00000099250	517	599	542	883	1522	1053	18.327	24.174	19.762	35.197	32.102	37.724	20.7543	35.0077	0.754258	3.37952e-18	6.23122e-16	NRP1	neuropilin 1 [Source:HGNC Symbol;Acc:HGNC:8004]	Human Diseases;Human Diseases;Organismal Systems	Infectious disease: viral;Infectious disease: viral;Development and regeneration	ko05171//Coronavirus disease - COVID-19;ko05166//Human T-cell leukemia virus 1 infection;ko04360//Axon guidance	K06724;K06724;K06724	GO:0002116//semaphorin receptor complex;GO:0005576//extracellular region;GO:0005615//extracellular space;GO:0005737//cytoplasm;GO:0005739//mitochondrion;GO:0005769//early endosome;GO:0005829//cytosol;GO:0005883//neurofilament;GO:0005886//plasma membrane;GO:0005925//focal adhesion;GO:0016020//membrane;GO:0030424//axon;GO:0031410//cytoplasmic vesicle;GO:0031966//mitochondrial membrane;GO:0043005//n…	GO:0005021//vascular endothelial growth factor-activated receptor activity;GO:0005096//GTPase activator activity;GO:0005515//protein binding;GO:0008201//heparin binding;GO:0015026//coreceptor activity;GO:0017154//semaphorin receptor activity;GO:0019838//growth factor binding;GO:0019901//protein kinase binding;GO:0019955//cytokine binding;GO:0038085//vascular endothelial growth factor binding;GO:0…	GO:0001525//angiogenesis;GO:0001569//branching involved in blood vessel morphogenesis;GO:0001570//vasculogenesis;GO:0001755//neural crest cell migration;GO:0001764//neuron migration;GO:0001938//positive regulation of endothelial cell proliferation;GO:0002040//sprouting angiogenesis;GO:0002042//cell migration involved in sprouting angiogenesis;GO:0003148//outflow tract septum morphogenesis;GO:0006…	--
ENSG00000164211	1149	1046	1084	1428	2674	1697	36.335	46.009	43.52	56.578	72.284	63.189	41.9547	64.017	0.609624	3.49847e-18	6.37887e-16	STARD4	StAR related lipid transfer domain containing 4 [Source:HGNC Symbol;Acc:HGNC:18058]	-	-	-	-	GO:0005737//cytoplasm;GO:0005783//endoplasmic reticulum;GO:0005829//cytosol;GO:0031410//cytoplasmic vesicle	GO:0005515//protein binding;GO:0008289//lipid binding;GO:0015485//cholesterol binding;GO:0120020//cholesterol transfer activity	GO:0006869//lipid transport;GO:0010879//cholesterol transport involved in cholesterol storage;GO:0032367//intracellular cholesterol transport;GO:0070508//cholesterol import;GO:0070859//positive regulation of bile acid biosynthetic process;GO:0090205//positive regulation of cholesterol metabolic process;GO:0120009//intermembrane lipid transfer	--
ENSG00000128591	2331	2102	2087	2665	4363	3021	29.317	33.418	29.887	40.78	43.034	43.377	30.874	42.397	0.45757	4.14055e-18	7.46663e-16	FLNC	filamin C [Source:HGNC Symbol;Acc:HGNC:3756]	Environmental Information Processing;Human Diseases;Human Diseases;Cellular Processes	Signal transduction;Infectious disease: bacterial;Cancer: overview;Cellular community - eukaryotes	ko04010//MAPK signaling pathway;ko05132//Salmonella infection;ko05205//Proteoglycans in cancer;ko04510//Focal adhesion	K04437;K04437;K04437;K04437	GO:0005737//cytoplasm;GO:0005829//cytosol;GO:0005856//cytoskeleton;GO:0005886//plasma membrane;GO:0005925//focal adhesion;GO:0016020//membrane;GO:0030018//Z disc;GO:0042383//sarcolemma;GO:0043034//costamere;GO:0043232//intracellular non-membrane-bounded organelle;GO:0045171//intercellular bridge	GO:0003779//actin binding;GO:0005515//protein binding;GO:0008092//cytoskeletal protein binding;GO:0030506//ankyrin binding;GO:0042802//identical protein binding;GO:0051015//actin filament binding	GO:0007010//cytoskeleton organization;GO:0030036//actin cytoskeleton organization;GO:0045214//sarcomere organization;GO:0055001//muscle cell development	--
ENSG00000123836	636	586	609	861	1466	1032	11.553	14.403	15.489	19.849	20.298	21.229	13.815	20.4587	0.566477	4.48808e-18	8.00537e-16	PFKFB2	6-phosphofructo-2-kinase/fructose-2,6-biphosphatase 2 [Source:HGNC Symbol;Acc:HGNC:8873]	Metabolism;Environmental Information Processing;Organismal Systems;Metabolism	Global and overview maps;Signal transduction;Endocrine system;Carbohydrate metabolism	ko01100//Metabolic pathways;ko04152//AMPK signaling pathway;ko04919//Thyroid hormone signaling pathway;ko00051//Fructose and mannose metabolism	K19029;K19029;K19029;K19029	GO:0005654//nucleoplasm;GO:0005829//cytosol	GO:0000166//nucleotide binding;GO:0003824//catalytic activity;GO:0003873//6-phosphofructo-2-kinase activity;GO:0004331//fructose-2,6-bisphosphate 2-phosphatase activity;GO:0005515//protein binding;GO:0005524//ATP binding;GO:0016301//kinase activity;GO:0016740//transferase activity;GO:0016787//hydrolase activity;GO:0019900//kinase binding;GO:0019901//protein kinase binding	GO:0006000//fructose metabolic process;GO:0006003//fructose 2,6-bisphosphate metabolic process;GO:0006007//glucose catabolic process;GO:0006089//lactate metabolic process;GO:0006090//pyruvate metabolic process;GO:0006096//glycolytic process;GO:0008152//metabolic process;GO:0009749//response to glucose;GO:0016310//phosphorylation;GO:0032024//positive regulation of insulin secretion;GO:0033133//pos…	--
ENSG00000139289	3740	3471	3582	4374	7018	4746	74.618	87.512	81.286	106.165	109.86	108.137	81.1387	108.054	0.413291	5.10738e-18	9.01205e-16	PHLDA1	pleckstrin homology like domain family A member 1 [Source:HGNC Symbol;Acc:HGNC:8933]	-	-	-	-	GO:0005634//nucleus;GO:0005654//nucleoplasm;GO:0005730//nucleolus;GO:0005737//cytoplasm;GO:0005829//cytosol;GO:0031410//cytoplasmic vesicle	GO:0005515//protein binding;GO:1901981//phosphatidylinositol phosphate binding	GO:0006915//apoptotic process;GO:0043065//positive regulation of apoptotic process;GO:0045210//FasL biosynthetic process	--
ENSG00000133935	814	650	692	966	1788	1175	40.371	40.74	39.085	58.297	69.542	66.527	40.0653	64.7887	0.693387	5.45341e-18	9.52027e-16	ERG28	ergosterol biosynthesis 28 homolog [Source:HGNC Symbol;Acc:HGNC:1187]	-	-	-	-	GO:0005783//endoplasmic reticulum;GO:0005789//endoplasmic reticulum membrane;GO:0016020//membrane;GO:0030133//transport vesicle	GO:0003674//molecular_function;GO:0005515//protein binding;GO:0030674//protein-macromolecule adaptor activity;GO:0042802//identical protein binding	GO:0006629//lipid metabolic process;GO:0006694//steroid biosynthetic process;GO:0008150//biological_process;GO:0008202//steroid metabolic process;GO:0016126//sterol biosynthetic process	--
ENSG00000169710	9553	7823	8236	9496	15901	11220	140.146	153.175	139.137	176.226	182.41	190.569	144.153	183.068	0.344785	5.62641e-18	9.71888e-16	FASN	fatty acid synthase [Source:HGNC Symbol;Acc:HGNC:3594]	Metabolism;Human Diseases;Organismal Systems;Environmental Information Processing;Metabolism;Metabolism	Global and overview maps;Endocrine and metabolic disease;Endocrine system;Signal transduction;Global and overview maps;Lipid metabolism	ko01100//Metabolic pathways;ko04936//Alcoholic liver disease;ko04910//Insulin signaling pathway;ko04152//AMPK signaling pathway;ko01212//Fatty acid metabolism;ko00061//Fatty acid biosynthesis	K00665;K00665;K00665;K00665;K00665;K00665	GO:0005737//cytoplasm;GO:0005794//Golgi apparatus;GO:0005829//cytosol;GO:0005886//plasma membrane;GO:0016020//membrane;GO:0042470//melanosome;GO:0042587//glycogen granule;GO:0070062//extracellular exosome	GO:0003723//RNA binding;GO:0003824//catalytic activity;GO:0004312//fatty acid synthase activity;GO:0004313//[acyl-carrier-protein] S-acetyltransferase activity;GO:0004314//[acyl-carrier-protein] S-malonyltransferase activity;GO:0004315//3-oxoacyl-[acyl-carrier-protein] synthase activity;GO:0004316//3-oxoacyl-[acyl-carrier-protein] reductase (NADPH) activity;GO:0004317//3-hydroxypalmitoyl-[acyl-ca…	GO:0001649//osteoblast differentiation;GO:0002068//glandular epithelial cell development;GO:0006629//lipid metabolic process;GO:0006631//fatty acid metabolic process;GO:0006633//fatty acid biosynthetic process;GO:0006954//inflammatory response;GO:0008152//metabolic process;GO:0008610//lipid biosynthetic process;GO:0008611//ether lipid biosynthetic process;GO:0009058//biosynthetic process;GO:00098…	--
ENSG00000184216	4421	3642	4010	4769	7277	5521	160.18	170.375	169.22	214.664	210.921	229.549	166.592	218.378	0.390511	6.11865e-18	1.04591e-15	IRAK1	interleukin 1 receptor associated kinase 1 [Source:HGNC Symbol;Acc:HGNC:6112]	Human Diseases;Environmental Information Processing;Human Diseases;Human Diseases;Human Diseases;Human Diseases;Human Diseases;Human Diseases;Human Diseases;Human Diseases;Human Diseases;Human Diseases;Human Diseases;Organismal Systems;Human Diseases;Environmental Information Processing;Organismal Systems;Human Diseases;Human Diseases;Human Diseases	Infectious disease: viral;Signal transduction;Infectious disease: bacterial;Infectious disease: viral;Cardiovascular disease;Infectious disease: viral;Infectious disease: viral;Infectious disease: bacterial;Infectious disease: bacterial;Infectious disease: viral;Endocrine and metabolic disease;Infectious disease: viral;Infectious disease: bacterial;Nervous system;Infectious disease: parasitic;Sig…	ko05168//Herpes simplex virus 1 infection;ko04010//MAPK signaling pathway;ko05132//Salmonella infection;ko05171//Coronavirus disease - COVID-19;ko05417//Lipid and atherosclerosis;ko05170//Human immunodeficiency virus 1 infection;ko05169//Epstein-Barr virus infection;ko05130//Pathogenic Escherichia coli infection;ko05152//Tuberculosis;ko05161//Hepatitis B;ko04936//Alcoholic liver disease;ko05162//…	K04730;K04730;K04730;K04730;K04730;K04730;K04730;K04730;K04730;K04730;K04730;K04730;K04730;K04730;K04730;K04730;K04730;K04730;K04730;K04730	GO:0005634//nucleus;GO:0005654//nucleoplasm;GO:0005737//cytoplasm;GO:0005811//lipid droplet;GO:0005829//cytosol;GO:0005886//plasma membrane;GO:0009986//cell surface;GO:0010008//endosome membrane;GO:0032991//protein-containing complex	GO:0000166//nucleotide binding;GO:0004672//protein kinase activity;GO:0004674//protein serine/threonine kinase activity;GO:0004704//NF-kappaB-inducing kinase activity;GO:0005515//protein binding;GO:0005524//ATP binding;GO:0016301//kinase activity;GO:0016740//transferase activity;GO:0019901//protein kinase binding;GO:0031072//heat shock protein binding;GO:0042802//identical protein binding;GO:0042…	GO:0001959//regulation of cytokine-mediated signaling pathway;GO:0002224//toll-like receptor signaling pathway;GO:0002376//immune system process;GO:0002755//MyD88-dependent toll-like receptor signaling pathway;GO:0006468//protein phosphorylation;GO:0007165//signal transduction;GO:0007250//activation of NF-kappaB-inducing kinase activity;GO:0007254//JNK cascade;GO:0008152//metabolic process;GO:001…	--
ENSG00000096060	1277	854	1067	635	840	596	38.829	32.802	37.072	23.515	19.98	20.787	36.2343	21.4273	-0.757905	6.4291e-18	1.08764e-15	FKBP5	FKBP prolyl isomerase 5 [Source:HGNC Symbol;Acc:HGNC:3721]	Organismal Systems	Endocrine system	ko04915//Estrogen signaling pathway	K09571	GO:0005634//nucleus;GO:0005654//nucleoplasm;GO:0005737//cytoplasm;GO:0005829//cytosol;GO:0016020//membrane;GO:0070062//extracellular exosome	GO:0003755//peptidyl-prolyl cis-trans isomerase activity;GO:0005515//protein binding;GO:0005528//FK506 binding;GO:0016853//isomerase activity;GO:0031072//heat shock protein binding	GO:0006457//protein folding;GO:0009617//response to bacterium;GO:0061077//chaperone-mediated protein folding	--
ENSG00000072121	1220	1026	1037	1474	2210	1626	18.459	18.815	15.368	23.921	24.005	26.206	17.5473	24.7107	0.493882	9.90207e-18	1.65809e-15	ZFYVE26	zinc finger FYVE-type containing 26 [Source:HGNC Symbol;Acc:HGNC:20761]	-	-	-	-	GO:0005737//cytoplasm;GO:0005764//lysosome;GO:0005765//lysosomal membrane;GO:0005769//early endosome;GO:0005770//late endosome;GO:0005813//centrosome;GO:0005815//microtubule organizing center;GO:0005856//cytoskeleton;GO:0030496//midbody	GO:0005515//protein binding;GO:0008289//lipid binding;GO:0019901//protein kinase binding;GO:0032266//phosphatidylinositol-3-phosphate binding;GO:0046872//metal ion binding	GO:0000281//mitotic cytokinesis;GO:0000724//double-strand break repair via homologous recombination;GO:0006281//DNA repair;GO:0006974//cellular response to DNA damage stimulus;GO:0007040//lysosome organization;GO:0007049//cell cycle;GO:0032465//regulation of cytokinesis;GO:0051301//cell division;GO:1905037//autophagosome organization	--
ENSG00000146674	182	146	151	319	528	333	8.203	8.4	8.037	17.317	18.233	17.024	8.21333	17.5247	1.09335	1.08659e-17	1.8011e-15	IGFBP3	insulin like growth factor binding protein 3 [Source:HGNC Symbol;Acc:HGNC:5472]	Human Diseases;Cellular Processes;Organismal Systems;Cellular Processes	Cancer: overview;Cell growth and death;Endocrine system;Cell growth and death	ko05202//Transcriptional misregulation in cancer;ko04218//Cellular senescence;ko04935//Growth hormone synthesis, secretion and action;ko04115//p53 signaling pathway	K10138;K10138;K10138;K10138	GO:0005576//extracellular region;GO:0005615//extracellular space;GO:0005634//nucleus;GO:0005788//endoplasmic reticulum lumen;GO:0016942//insulin-like growth factor binding protein complex;GO:0042567//insulin-like growth factor ternary complex	GO:0001968//fibronectin binding;GO:0005515//protein binding;GO:0005520//insulin-like growth factor binding;GO:0008160//protein tyrosine phosphatase activator activity;GO:0019838//growth factor binding;GO:0031994//insulin-like growth factor I binding;GO:0031995//insulin-like growth factor II binding;GO:0046872//metal ion binding	GO:0000165//MAPK cascade;GO:0001558//regulation of cell growth;GO:0001649//osteoblast differentiation;GO:0001933//negative regulation of protein phosphorylation;GO:0006468//protein phosphorylation;GO:0006915//apoptotic process;GO:0008285//negative regulation of cell population proliferation;GO:0009968//negative regulation of signal transduction;GO:0010906//regulation of glucose metabolic process;…	--
ENSG00000118263	1134	1140	1132	1543	2618	1741	25.815	34.492	32.127	46.676	47.346	43.77	30.8113	45.9307	0.575997	1.32315e-17	2.1713e-15	KLF7	KLF transcription factor 7 [Source:HGNC Symbol;Acc:HGNC:6350]	-	-	-	-	GO:0000785//chromatin;GO:0005634//nucleus;GO:0005654//nucleoplasm;GO:0005829//cytosol	GO:0000978//RNA polymerase II cis-regulatory region sequence-specific DNA binding;GO:0000981//DNA-binding transcription factor activity, RNA polymerase II-specific;GO:0001228//DNA-binding transcription activator activity, RNA polymerase II-specific;GO:0003677//DNA binding;GO:0003700//DNA-binding transcription factor activity;GO:0008270//zinc ion binding;GO:0046872//metal ion binding	GO:0000122//negative regulation of transcription by RNA polymerase II;GO:0006357//regulation of transcription by RNA polymerase II;GO:0007409//axonogenesis;GO:0007411//axon guidance;GO:0042593//glucose homeostasis;GO:0045604//regulation of epidermal cell differentiation;GO:0045893//positive regulation of transcription, DNA-templated;GO:0045944//positive regulation of transcription by RNA polymera…	zf-C2H2
ENSG00000129353	2482	1891	2150	1452	2328	1516	86.405	89.819	86.734	61.587	65.244	65.08	87.6527	63.9703	-0.454395	2.18685e-17	3.5531e-15	SLC44A2	solute carrier family 44 member 2 [Source:HGNC Symbol;Acc:HGNC:17292]	Human Diseases	Cancer: overview	ko05231//Choline metabolism in cancer	K15377	GO:0005739//mitochondrion;GO:0005741//mitochondrial outer membrane;GO:0005765//lysosomal membrane;GO:0005886//plasma membrane;GO:0016020//membrane;GO:0035579//specific granule membrane;GO:0070062//extracellular exosome	GO:0015220//choline transmembrane transporter activity;GO:0022857//transmembrane transporter activity;GO:0034228//ethanolamine transmembrane transporter activity	GO:0006656//phosphatidylcholine biosynthetic process;GO:0015871//choline transport;GO:0034229//ethanolamine transport;GO:0043123//positive regulation of I-kappaB kinase/NF-kappaB signaling;GO:0055085//transmembrane transport	--
ENSG00000133030	6528	5910	6234	7493	11538	7706	185.011	188.199	194.17	213.767	221.243	210.179	189.127	215.063	0.185407	2.23934e-17	3.6027e-15	MPRIP	myosin phosphatase Rho interacting protein [Source:HGNC Symbol;Acc:HGNC:30321]	-	-	-	-	GO:0005737//cytoplasm;GO:0005829//cytosol;GO:0005856//cytoskeleton;GO:0005925//focal adhesion;GO:0015629//actin cytoskeleton	GO:0003779//actin binding;GO:0005515//protein binding;GO:0045296//cadherin binding;GO:0051015//actin filament binding	-	--
ENSG00000138496	1485	1101	1289	781	1277	836	46.062	41.185	45.199	28.064	29.448	27.654	44.1487	28.3887	-0.637055	2.48767e-17	3.96337e-15	PARP9	poly(ADP-ribose) polymerase family member 9 [Source:HGNC Symbol;Acc:HGNC:24118]	-	-	-	-	GO:0005634//nucleus;GO:0005654//nucleoplasm;GO:0005737//cytoplasm;GO:0005739//mitochondrion;GO:0005829//cytosol;GO:0016020//membrane;GO:0032991//protein-containing complex;GO:0090734//site of DNA damage	GO:0003714//transcription corepressor activity;GO:0003950//NAD+ ADP-ribosyltransferase activity;GO:0004857//enzyme inhibitor activity;GO:0005515//protein binding;GO:0016740//transferase activity;GO:0016757//glycosyltransferase activity;GO:0016779//nucleotidyltransferase activity;GO:0019899//enzyme binding;GO:0042393//histone binding;GO:0044389//ubiquitin-like protein ligase binding;GO:0072570//AD…	GO:0000077//DNA damage checkpoint signaling;GO:0000122//negative regulation of transcription by RNA polymerase II;GO:0002230//positive regulation of defense response to virus by host;GO:0002376//immune system process;GO:0006281//DNA repair;GO:0006302//double-strand break repair;GO:0006974//cellular response to DNA damage stimulus;GO:0010608//posttranscriptional regulation of gene expression;GO:00…	--
ENSG00000139318	640	609	609	878	1700	1032	34.28	41.032	37.202	57.242	68.453	63.567	37.5047	63.0873	0.75028	3.10661e-17	4.90187e-15	DUSP6	dual specificity phosphatase 6 [Source:HGNC Symbol;Acc:HGNC:3072]	Environmental Information Processing;Human Diseases;Human Diseases	Signal transduction;Cancer: overview;Cancer: specific types	ko04010//MAPK signaling pathway;ko05202//Transcriptional misregulation in cancer;ko05221//Acute myeloid leukemia	K21946;K21946;K21946	GO:0005654//nucleoplasm;GO:0005737//cytoplasm;GO:0005829//cytosol	GO:0004721//phosphoprotein phosphatase activity;GO:0004722//protein serine/threonine phosphatase activity;GO:0004725//protein tyrosine phosphatase activity;GO:0005515//protein binding;GO:0008138//protein tyrosine/serine/threonine phosphatase activity;GO:0008330//protein tyrosine/threonine phosphatase activity;GO:0016787//hydrolase activity;GO:0016791//phosphatase activity;GO:0017017//MAP kinase t…	GO:0000165//MAPK cascade;GO:0001933//negative regulation of protein phosphorylation;GO:0006470//protein dephosphorylation;GO:0009410//response to xenobiotic stimulus;GO:0010033//response to organic substance;GO:0014070//response to organic cyclic compound;GO:0016311//dephosphorylation;GO:0030154//cell differentiation;GO:0035335//peptidyl-tyrosine dephosphorylation;GO:0043065//positive regulation …	--
ENSG00000197641	440	285	333	147	182	162	16.325	13.568	13.87	6.733	5.452	7.131	14.5877	6.43867	-1.17992	4.05069e-17	6.33065e-15	SERPINB13	serpin family B member 13 [Source:HGNC Symbol;Acc:HGNC:8944]	Human Diseases	Infectious disease: parasitic	ko05146//Amoebiasis	K13963	GO:0005615//extracellular space;GO:0005654//nucleoplasm;GO:0005737//cytoplasm;GO:0005829//cytosol;GO:0016020//membrane;GO:0016607//nuclear speck;GO:0043202//lysosomal lumen;GO:0070062//extracellular exosome	GO:0002020//protease binding;GO:0004867//serine-type endopeptidase inhibitor activity;GO:0004869//cysteine-type endopeptidase inhibitor activity;GO:0005515//protein binding;GO:0030414//peptidase inhibitor activity	GO:0009411//response to UV;GO:0010466//negative regulation of peptidase activity;GO:0010951//negative regulation of endopeptidase activity;GO:0030162//regulation of proteolysis;GO:1902173//negative regulation of keratinocyte apoptotic process	--
ENSG00000040531	461	411	440	636	1112	780	29.355	27.132	27.247	39.862	46.281	49.364	27.9113	45.169	0.694482	4.63449e-17	7.17472e-15	CTNS	cystinosin, lysosomal cystine transporter [Source:HGNC Symbol;Acc:HGNC:2518]	Cellular Processes	Transport and catabolism	ko04142//Lysosome	K12386	GO:0005764//lysosome;GO:0005765//lysosomal membrane;GO:0005770//late endosome;GO:0005886//plasma membrane;GO:0016020//membrane;GO:0033162//melanosome membrane;GO:0042470//melanosome;GO:0043231//intracellular membrane-bounded organelle;GO:0045111//intermediate filament cytoskeleton;GO:0070062//extracellular exosome	GO:0005515//protein binding;GO:0015184//L-cystine transmembrane transporter activity;GO:0015293//symporter activity;GO:0015295//solute:proton symporter activity	GO:0002088//lens development in camera-type eye;GO:0006520//cellular amino acid metabolic process;GO:0006749//glutathione metabolic process;GO:0006811//ion transport;GO:0007420//brain development;GO:0007616//long-term memory;GO:0007625//grooming behavior;GO:0007628//adult walking behavior;GO:0008542//visual learning;GO:0010730//negative regulation of hydrogen peroxide biosynthetic process;GO:0010…	--
ENSG00000111412	1170	973	1039	1356	2287	1509	26.539	28.833	28.507	43.767	43.801	39.657	27.9597	42.4083	0.601001	1.01676e-16	1.55934e-14	SPRING1	SREBF pathway regulator in golgi 1 [Source:HGNC Symbol;Acc:HGNC:26128]	-	-	-	-	GO:0000139//Golgi membrane;GO:0005794//Golgi apparatus;GO:0016020//membrane	GO:0005515//protein binding	GO:2000640//positive regulation of SREBP signaling pathway	--
ENSG00000130340	1978	1705	1740	2184	3708	2473	64.575	69.281	64.633	86.879	94.426	91.134	66.163	90.813	0.456874	1.06724e-16	1.62161e-14	SNX9	sorting nexin 9 [Source:HGNC Symbol;Acc:HGNC:14973]	Human Diseases	Infectious disease: bacterial	ko05132//Salmonella infection	K17923	GO:0001726//ruffle;GO:0005737//cytoplasm;GO:0005794//Golgi apparatus;GO:0005802//trans-Golgi network;GO:0005829//cytosol;GO:0005886//plasma membrane;GO:0005905//clathrin-coated pit;GO:0016020//membrane;GO:0030136//clathrin-coated vesicle;GO:0030659//cytoplasmic vesicle membrane;GO:0031410//cytoplasmic vesicle;GO:0032437//cuticular plate;GO:0042995//cell projection;GO:0070062//extracellular exosom…	GO:0005515//protein binding;GO:0005545//1-phosphatidylinositol binding;GO:0008289//lipid binding;GO:0031625//ubiquitin protein ligase binding;GO:0035091//phosphatidylinositol binding;GO:0042802//identical protein binding;GO:0042803//protein homodimerization activity;GO:0045296//cadherin binding;GO:0071933//Arp2/3 complex binding	GO:0000278//mitotic cell cycle;GO:0000281//mitotic cytokinesis;GO:0006886//intracellular protein transport;GO:0006897//endocytosis;GO:0006898//receptor-mediated endocytosis;GO:0007049//cell cycle;GO:0015031//protein transport;GO:0016197//endosomal transport;GO:0030838//positive regulation of actin filament polymerization;GO:0036089//cleavage furrow formation;GO:0043547//positive regulation of GTP…	--
ENSG00000127603	2553	2485	2473	3278	5114	3340	39.919	43.065	40.596	53.937	55.414	52.414	41.1933	53.9217	0.388454	1.17111e-16	1.76311e-14	MACF1	microtubule actin crosslinking factor 1 [Source:HGNC Symbol;Acc:HGNC:13664]	-	-	-	-	GO:0005737//cytoplasm;GO:0005794//Golgi apparatus;GO:0005856//cytoskeleton;GO:0005874//microtubule;GO:0005882//intermediate filament;GO:0005886//plasma membrane;GO:0015629//actin cytoskeleton;GO:0016020//membrane;GO:0030054//cell junction;GO:0032587//ruffle membrane;GO:0042995//cell projection;GO:0110165//cellular anatomical entity	GO:0003723//RNA binding;GO:0003779//actin binding;GO:0005198//structural molecule activity;GO:0005509//calcium ion binding;GO:0005515//protein binding;GO:0008017//microtubule binding;GO:0008092//cytoskeletal protein binding;GO:0045296//cadherin binding;GO:0046872//metal ion binding;GO:0051011//microtubule minus-end binding;GO:0051015//actin filament binding	GO:0010632//regulation of epithelial cell migration;GO:0016055//Wnt signaling pathway;GO:0030177//positive regulation of Wnt signaling pathway;GO:0030334//regulation of cell migration;GO:0032886//regulation of microtubule-based process;GO:0042060//wound healing;GO:0043001//Golgi to plasma membrane protein transport;GO:0045104//intermediate filament cytoskeleton organization;GO:0045773//positive r…	--
ENSG00000217128	1005	1018	995	1380	2270	1542	17.913	22.907	20.217	29.953	31.713	31.311	20.3457	30.9923	0.60719	1.5737e-16	2.34767e-14	FNIP1	folliculin interacting protein 1 [Source:HGNC Symbol;Acc:HGNC:29418]	Environmental Information Processing	Signal transduction	ko04150//mTOR signaling pathway	K20400	GO:0005737//cytoplasm;GO:0005764//lysosome;GO:0005765//lysosomal membrane;GO:0005829//cytosol;GO:0016020//membrane	GO:0005085//guanyl-nucleotide exchange factor activity;GO:0005515//protein binding;GO:0019899//enzyme binding;GO:0042030//ATPase inhibitor activity;GO:0051087//chaperone binding	GO:0000122//negative regulation of transcription by RNA polymerase II;GO:0001783//B cell apoptotic process;GO:0001932//regulation of protein phosphorylation;GO:0001934//positive regulation of protein phosphorylation;GO:0002327//immature B cell differentiation;GO:0002904//positive regulation of B cell apoptotic process;GO:0008285//negative regulation of cell population proliferation;GO:0009267//ce…	--
ENSG00000157985	1003	876	956	1223	2036	1417	24.616	25.997	23.381	35.278	36.541	38.484	24.6647	36.7677	0.575992	1.78721e-16	2.64218e-14	AGAP1	ArfGAP with GTPase domain, ankyrin repeat and PH domain 1 [Source:HGNC Symbol;Acc:HGNC:16922]	Cellular Processes	Transport and catabolism	ko04144//Endocytosis	K12491	GO:0005737//cytoplasm	GO:0000166//nucleotide binding;GO:0003924//GTPase activity;GO:0005096//GTPase activator activity;GO:0005515//protein binding;GO:0005525//GTP binding;GO:0005543//phospholipid binding;GO:0046872//metal ion binding	GO:0015031//protein transport;GO:0090630//activation of GTPase activity	--
ENSG00000137575	2968	2707	2698	3393	5852	3680	162.963	187.278	167.761	226.267	250.626	231.177	172.667	236.023	0.450934	1.80655e-16	2.64692e-14	SDCBP	syndecan binding protein [Source:HGNC Symbol;Acc:HGNC:10662]	-	-	-	-	GO:0005576//extracellular region;GO:0005615//extracellular space;GO:0005634//nucleus;GO:0005654//nucleoplasm;GO:0005737//cytoplasm;GO:0005783//endoplasmic reticulum;GO:0005789//endoplasmic reticulum membrane;GO:0005829//cytosol;GO:0005856//cytoskeleton;GO:0005886//plasma membrane;GO:0005895//interleukin-5 receptor complex;GO:0005912//adherens junction;GO:0005925//focal adhesion;GO:0016020//membra…	GO:0005109//frizzled binding;GO:0005137//interleukin-5 receptor binding;GO:0005515//protein binding;GO:0005546//phosphatidylinositol-4,5-bisphosphate binding;GO:0008093//cytoskeletal anchor activity;GO:0008289//lipid binding;GO:0019838//growth factor binding;GO:0035255//ionotropic glutamate receptor binding;GO:0042043//neurexin family protein binding;GO:0042802//identical protein binding;GO:00448…	GO:0000122//negative regulation of transcription by RNA polymerase II;GO:0002091//negative regulation of receptor internalization;GO:0006508//proteolysis;GO:0006612//protein targeting to membrane;GO:0006930//substrate-dependent cell migration, cell extension;GO:0007265//Ras protein signal transduction;GO:0007268//chemical synaptic transmission;GO:0007346//regulation of mitotic cell cycle;GO:00082…	--
ENSG00000128923	633	597	604	878	1398	964	8.086	11.244	8.999	14	14.636	14.126	9.443	14.254	0.59405	1.88668e-16	2.73985e-14	MINDY2	MINDY lysine 48 deubiquitinase 2 [Source:HGNC Symbol;Acc:HGNC:26954]	-	-	-	-	GO:0005654//nucleoplasm	GO:0004843//thiol-dependent deubiquitinase;GO:0008233//peptidase activity;GO:0008234//cysteine-type peptidase activity;GO:0016787//hydrolase activity;GO:0016807//cysteine-type carboxypeptidase activity;GO:0036435//K48-linked polyubiquitin modification-dependent protein binding;GO:0070530//K63-linked polyubiquitin modification-dependent protein binding;GO:0071795//K11-linked polyubiquitin modifica…	GO:0006508//proteolysis;GO:0008150//biological_process;GO:0071108//protein K48-linked deubiquitination	--
ENSG00000138646	296	230	232	93	157	98	10.972	10.385	8.893	4.197	4.338	4.269	10.0833	4.268	-1.24034	2.32842e-16	3.35169e-14	HERC5	HECT and RLD domain containing E3 ubiquitin protein ligase 5 [Source:HGNC Symbol;Acc:HGNC:24368]	-	-	-	-	GO:0005737//cytoplasm;GO:0005829//cytosol;GO:0048471//perinuclear region of cytoplasm	GO:0003723//RNA binding;GO:0004842//ubiquitin-protein transferase activity;GO:0005515//protein binding;GO:0016740//transferase activity;GO:0042296//ISG15 transferase activity;GO:0061630//ubiquitin protein ligase activity	GO:0000079//regulation of cyclin-dependent protein serine/threonine kinase activity;GO:0002376//immune system process;GO:0006511//ubiquitin-dependent protein catabolic process;GO:0016567//protein ubiquitination;GO:0032020//ISG15-protein conjugation;GO:0045087//innate immune response;GO:0050688//regulation of defense response to virus;GO:0051607//defense response to virus	--
ENSG00000167996	214134	164793	187828	207334	325547	221045	22565	21449.9	21917	26668.7	28050.7	26094.2	21977.3	26937.8	0.29362	2.49101e-16	3.55456e-14	FTH1	ferritin heavy chain 1 [Source:HGNC Symbol;Acc:HGNC:3976]	Cellular Processes;Organismal Systems;Cellular Processes	Cell growth and death;Digestive system;Cell growth and death	ko04217//Necroptosis;ko04978//Mineral absorption;ko04216//Ferroptosis	K00522;K00522;K00522	GO:0005576//extracellular region;GO:0005634//nucleus;GO:0005737//cytoplasm;GO:0005829//cytosol;GO:0008043//intracellular ferritin complex;GO:0016020//membrane;GO:0044754//autolysosome;GO:0070062//extracellular exosome;GO:1904724//tertiary granule lumen;GO:1904813//ficolin-1-rich granule lumen	GO:0004322//ferroxidase activity;GO:0005506//iron ion binding;GO:0005515//protein binding;GO:0008198//ferrous iron binding;GO:0008199//ferric iron binding;GO:0016491//oxidoreductase activity;GO:0042802//identical protein binding;GO:0046872//metal ion binding;GO:0140315//iron ion sequestering activity	GO:0006826//iron ion transport;GO:0006879//cellular iron ion homeostasis;GO:0006880//intracellular sequestering of iron ion;GO:0006955//immune response;GO:0008285//negative regulation of cell population proliferation;GO:0048147//negative regulation of fibroblast proliferation	--
ENSG00000001084	1319	1062	1133	1541	2290	1687	48.004	48.306	46.067	71.028	63.864	67.501	47.459	67.4643	0.507443	2.53182e-16	3.58165e-14	GCLC	glutamate-cysteine ligase catalytic subunit [Source:HGNC Symbol;Acc:HGNC:4311]	Metabolism;Metabolism;Metabolism;Cellular Processes	Global and overview maps;Metabolism of other amino acids;Amino acid metabolism;Cell growth and death	ko01100//Metabolic pathways;ko00480//Glutathione metabolism;ko00270//Cysteine and methionine metabolism;ko04216//Ferroptosis	K11204;K11204;K11204;K11204	GO:0005739//mitochondrion;GO:0005829//cytosol;GO:0017109//glutamate-cysteine ligase complex	GO:0000166//nucleotide binding;GO:0000287//magnesium ion binding;GO:0003824//catalytic activity;GO:0004357//glutamate-cysteine ligase activity;GO:0005515//protein binding;GO:0005524//ATP binding;GO:0016595//glutamate binding;GO:0016874//ligase activity;GO:0043531//ADP binding;GO:0044877//protein-containing complex binding	GO:0006534//cysteine metabolic process;GO:0006536//glutamate metabolic process;GO:0006749//glutathione metabolic process;GO:0006750//glutathione biosynthetic process;GO:0006979//response to oxidative stress;GO:0007584//response to nutrient;GO:0009408//response to heat;GO:0009410//response to xenobiotic stimulus;GO:0009725//response to hormone;GO:0014823//response to activity;GO:0019852//L-ascorbi…	--
ENSG00000108861	1689	1464	1518	1911	3281	2127	48.736	53.376	49.966	67.572	74.514	70.338	50.6927	70.808	0.482135	2.63827e-16	3.70034e-14	DUSP3	dual specificity phosphatase 3 [Source:HGNC Symbol;Acc:HGNC:3069]	Environmental Information Processing	Signal transduction	ko04010//MAPK signaling pathway	K17614	GO:0001772//immunological synapse;GO:0005634//nucleus;GO:0005654//nucleoplasm;GO:0005737//cytoplasm;GO:0005829//cytosol	GO:0004721//phosphoprotein phosphatase activity;GO:0004722//protein serine/threonine phosphatase activity;GO:0004725//protein tyrosine phosphatase activity;GO:0005515//protein binding;GO:0008092//cytoskeletal protein binding;GO:0008138//protein tyrosine/serine/threonine phosphatase activity;GO:0016787//hydrolase activity;GO:0016791//phosphatase activity;GO:0017018//myosin phosphatase activity;GO:…	GO:0006470//protein dephosphorylation;GO:0016311//dephosphorylation;GO:0030336//negative regulation of cell migration;GO:0035335//peptidyl-tyrosine dephosphorylation;GO:0042059//negative regulation of epidermal growth factor receptor signaling pathway;GO:0043409//negative regulation of MAPK cascade;GO:0045931//positive regulation of mitotic cell cycle;GO:0046329//negative regulation of JNK cascad…	--
ENSG00000185885	2018	1328	1662	1041	1505	1079	355.811	281.578	323.379	213.154	205.831	219.18	320.256	212.722	-0.590259	2.88653e-16	4.01423e-14	IFITM1	interferon induced transmembrane protein 1 [Source:HGNC Symbol;Acc:HGNC:5412]	Organismal Systems	Immune system	ko04662//B cell receptor signaling pathway	K19831	GO:0005764//lysosome;GO:0005765//lysosomal membrane;GO:0005886//plasma membrane;GO:0016020//membrane;GO:0032991//protein-containing complex	GO:0005515//protein binding	GO:0001503//ossification;GO:0002376//immune system process;GO:0007166//cell surface receptor signaling pathway;GO:0008285//negative regulation of cell population proliferation;GO:0009615//response to virus;GO:0030336//negative regulation of cell migration;GO:0034341//response to interferon-gamma;GO:0035455//response to interferon-alpha;GO:0035456//response to interferon-beta;GO:0045071//negative …	--
ENSG00000101255	3102	2573	2855	3343	5217	3639	154.408	162.909	163.721	204.309	209.057	209.894	160.346	207.753	0.373683	2.95075e-16	4.06906e-14	TRIB3	tribbles pseudokinase 3 [Source:HGNC Symbol;Acc:HGNC:16228]	Human Diseases	Endocrine and metabolic disease	ko04931//Insulin resistance	K19518	GO:0005634//nucleus;GO:0005654//nucleoplasm;GO:0005829//cytosol;GO:0005886//plasma membrane	GO:0003714//transcription corepressor activity;GO:0004672//protein kinase activity;GO:0004860//protein kinase inhibitor activity;GO:0005515//protein binding;GO:0005524//ATP binding;GO:0019899//enzyme binding;GO:0019901//protein kinase binding;GO:0031434//mitogen-activated protein kinase kinase binding;GO:0031625//ubiquitin protein ligase binding;GO:0055106//ubiquitin-protein transferase regulator…	GO:0000122//negative regulation of transcription by RNA polymerase II;GO:0006468//protein phosphorylation;GO:0006469//negative regulation of protein kinase activity;GO:0006915//apoptotic process;GO:0010506//regulation of autophagy;GO:0010827//regulation of glucose transmembrane transport;GO:0032092//positive regulation of protein binding;GO:0032436//positive regulation of proteasomal ubiquitin-de…	--
ENSG00000119655	2356	1879	2173	2571	4457	2829	419.544	437.649	458.033	572.331	616.6	579.546	438.409	589.492	0.427197	2.9824e-16	4.07843e-14	NPC2	NPC intracellular cholesterol transporter 2 [Source:HGNC Symbol;Acc:HGNC:14537]	Cellular Processes;Organismal Systems	Transport and catabolism;Digestive system	ko04142//Lysosome;ko04979//Cholesterol metabolism	K13443;K13443	GO:0005576//extracellular region;GO:0005615//extracellular space;GO:0005764//lysosome;GO:0005783//endoplasmic reticulum;GO:0035578//azurophil granule lumen;GO:0043202//lysosomal lumen;GO:0070062//extracellular exosome	GO:0005515//protein binding;GO:0015485//cholesterol binding;GO:0019899//enzyme binding;GO:0032934//sterol binding;GO:0120020//cholesterol transfer activity	GO:0006629//lipid metabolic process;GO:0006869//lipid transport;GO:0008202//steroid metabolic process;GO:0008203//cholesterol metabolic process;GO:0009615//response to virus;GO:0010467//gene expression;GO:0010878//cholesterol storage;GO:0015914//phospholipid transport;GO:0015918//sterol transport;GO:0016125//sterol metabolic process;GO:0019747//regulation of isoprenoid metabolic process;GO:003030…	--
ENSG00000154803	638	604	641	882	1453	1002	21.06	24.921	25.742	36.012	38.116	39.786	23.9077	37.9713	0.667437	4.20549e-16	5.66976e-14	FLCN	folliculin [Source:HGNC Symbol;Acc:HGNC:27310]	Environmental Information Processing;Human Diseases	Signal transduction;Cancer: specific types	ko04150//mTOR signaling pathway;ko05211//Renal cell carcinoma	K09594;K09594	GO:0005634//nucleus;GO:0005737//cytoplasm;GO:0005764//lysosome;GO:0005765//lysosomal membrane;GO:0005813//centrosome;GO:0005815//microtubule organizing center;GO:0005819//spindle;GO:0005829//cytosol;GO:0005856//cytoskeleton;GO:0005886//plasma membrane;GO:0005929//cilium;GO:0016020//membrane;GO:0030496//midbody;GO:0042995//cell projection;GO:0044291//cell-cell contact zone;GO:0072686//mitotic spin…	GO:0004857//enzyme inhibitor activity;GO:0005096//GTPase activator activity;GO:0005515//protein binding;GO:0019899//enzyme binding;GO:0044877//protein-containing complex binding	GO:0000122//negative regulation of transcription by RNA polymerase II;GO:0001701//in utero embryonic development;GO:0001932//regulation of protein phosphorylation;GO:0001934//positive regulation of protein phosphorylation;GO:0007043//cell-cell junction assembly;GO:0007179//transforming growth factor beta receptor signaling pathway;GO:0008285//negative regulation of cell population proliferation;G…	--
ENSG00000116954	772	791	771	1098	1937	1215	33.133	42.902	37.684	57.34	65.193	59.529	37.9063	60.6873	0.678957	4.21517e-16	5.66976e-14	RRAGC	Ras related GTP binding C [Source:HGNC Symbol;Acc:HGNC:19902]	Human Diseases;Environmental Information Processing;Cellular Processes	Infectious disease: bacterial;Signal transduction;Transport and catabolism	ko05131//Shigellosis;ko04150//mTOR signaling pathway;ko04140//Autophagy - animal	K16186;K16186;K16186	GO:0005634//nucleus;GO:0005654//nucleoplasm;GO:0005737//cytoplasm;GO:0005764//lysosome;GO:0005829//cytosol;GO:0043231//intracellular membrane-bounded organelle;GO:1990131//Gtr1-Gtr2 GTPase complex	GO:0000166//nucleotide binding;GO:0000287//magnesium ion binding;GO:0003924//GTPase activity;GO:0005515//protein binding;GO:0005525//GTP binding;GO:0016787//hydrolase activity;GO:0019003//GDP binding;GO:0046982//protein heterodimerization activity;GO:0051020//GTPase binding	GO:0006351//transcription, DNA-templated;GO:0006915//apoptotic process;GO:0007264//small GTPase mediated signal transduction;GO:0008104//protein localization;GO:0008380//RNA splicing;GO:0009267//cellular response to starvation;GO:0010507//negative regulation of autophagy;GO:0032006//regulation of TOR signaling;GO:0034198//cellular response to amino acid starvation;GO:0043200//response to amino ac…	--
ENSG00000110921	365	312	350	500	1018	662	19.674	22.6	23.36	34.172	46.29	43.422	21.878	41.2947	0.916475	5.92596e-16	7.9061e-14	MVK	mevalonate kinase [Source:HGNC Symbol;Acc:HGNC:7530]	Metabolism;Cellular Processes;Metabolism	Global and overview maps;Transport and catabolism;Metabolism of terpenoids and polyketides	ko01100//Metabolic pathways;ko04146//Peroxisome;ko00900//Terpenoid backbone biosynthesis	K00869;K00869;K00869	GO:0005737//cytoplasm;GO:0005777//peroxisome;GO:0005829//cytosol;GO:0043231//intracellular membrane-bounded organelle	GO:0000166//nucleotide binding;GO:0000287//magnesium ion binding;GO:0004496//mevalonate kinase activity;GO:0005515//protein binding;GO:0005524//ATP binding;GO:0016301//kinase activity;GO:0016740//transferase activity;GO:0016773//phosphotransferase activity, alcohol group as acceptor;GO:0042802//identical protein binding;GO:0046872//metal ion binding	GO:0006629//lipid metabolic process;GO:0006694//steroid biosynthetic process;GO:0006695//cholesterol biosynthetic process;GO:0008202//steroid metabolic process;GO:0008203//cholesterol metabolic process;GO:0008299//isoprenoid biosynthetic process;GO:0016126//sterol biosynthetic process;GO:0016310//phosphorylation;GO:0019287//isopentenyl diphosphate biosynthetic process, mevalonate pathway;GO:00507…	--
ENSG00000135318	3818	3900	3737	4819	8022	5323	136.61	170.26	141.906	196.15	214.031	205.235	149.592	205.139	0.455566	6.17953e-16	8.1779e-14	NT5E	5'-nucleotidase ecto [Source:HGNC Symbol;Acc:HGNC:8021]	Metabolism;Metabolism;Metabolism;Metabolism	Global and overview maps;Nucleotide metabolism;Nucleotide metabolism;Metabolism of cofactors and vitamins	ko01100//Metabolic pathways;ko00230//Purine metabolism;ko00240//Pyrimidine metabolism;ko00760//Nicotinate and nicotinamide metabolism	K19970;K19970;K19970;K19970	GO:0005654//nucleoplasm;GO:0005829//cytosol;GO:0005886//plasma membrane;GO:0009897//external side of plasma membrane;GO:0009986//cell surface;GO:0016020//membrane;GO:0070062//extracellular exosome;GO:0110165//cellular anatomical entity	GO:0000166//nucleotide binding;GO:0002953//5'-deoxynucleotidase activity;GO:0005515//protein binding;GO:0008252//nucleotidase activity;GO:0008253//5'-nucleotidase activity;GO:0008270//zinc ion binding;GO:0016787//hydrolase activity;GO:0016788//hydrolase activity, acting on ester bonds;GO:0016791//phosphatase activity;GO:0042802//identical protein binding;GO:0046872//metal ion binding;GO:0050340//…	GO:0006196//AMP catabolic process;GO:0006259//DNA metabolic process;GO:0007159//leukocyte cell-cell adhesion;GO:0009166//nucleotide catabolic process;GO:0010035//response to inorganic substance;GO:0033198//response to ATP;GO:0046032//ADP catabolic process;GO:0046034//ATP metabolic process;GO:0046086//adenosine biosynthetic process;GO:0050728//negative regulation of inflammatory response;GO:005507…	--
ENSG00000198743	930	882	944	1314	1973	1323	9.252	11.089	10.695	15.906	15.394	15.029	10.3453	15.443	0.577973	6.45625e-16	8.47577e-14	SLC5A3	solute carrier family 5 member 3 [Source:HGNC Symbol;Acc:HGNC:11038]	-	-	-	-	GO:0005886//plasma membrane;GO:0008076//voltage-gated potassium channel complex;GO:0016020//membrane;GO:0016323//basolateral plasma membrane;GO:0016324//apical plasma membrane;GO:0048471//perinuclear region of cytoplasm	GO:0005365//myo-inositol transmembrane transporter activity;GO:0005367//myo-inositol:sodium symporter activity;GO:0005412//glucose:sodium symporter activity;GO:0005515//protein binding;GO:0015146//pentose transmembrane transporter activity;GO:0015150//fucose transmembrane transporter activity;GO:0015166//polyol transmembrane transporter activity;GO:0015293//symporter activity;GO:0015459//potassiu…	GO:0006020//inositol metabolic process;GO:0006811//ion transport;GO:0006814//sodium ion transport;GO:0007422//peripheral nervous system development;GO:0015750//pentose transmembrane transport;GO:0015756//fucose transmembrane transport;GO:0015791//polyol transport;GO:0015798//myo-inositol transport;GO:0032409//regulation of transporter activity;GO:0043085//positive regulation of catalytic activity…	--
ENSG00000152661	1625	1242	1348	944	1276	949	62.497	58.7	57.295	43.15	37.816	41.44	59.4973	40.802	-0.544185	7.8901e-16	1.02759e-13	GJA1	gap junction protein alpha 1 [Source:HGNC Symbol;Acc:HGNC:4274]	Cellular Processes;Human Diseases	Cellular community - eukaryotes;Cardiovascular disease	ko04540//Gap junction;ko05412//Arrhythmogenic right ventricular cardiomyopathy	K07372;K07372	GO:0000139//Golgi membrane;GO:0005654//nucleoplasm;GO:0005737//cytoplasm;GO:0005739//mitochondrion;GO:0005783//endoplasmic reticulum;GO:0005789//endoplasmic reticulum membrane;GO:0005794//Golgi apparatus;GO:0005886//plasma membrane;GO:0005921//gap junction;GO:0005922//connexin complex;GO:0005925//focal adhesion;GO:0014704//intercalated disc;GO:0016020//membrane;GO:0016324//apical plasma membrane;…	GO:0005243//gap junction channel activity;GO:0005515//protein binding;GO:0008013//beta-catenin binding;GO:0015075//ion transmembrane transporter activity;GO:0015562//efflux transmembrane transporter activity;GO:0015631//tubulin binding;GO:0022857//transmembrane transporter activity;GO:0034634//glutathione transmembrane transporter activity;GO:0055077//gap junction hemi-channel activity;GO:0086075…	GO:0000132//establishment of mitotic spindle orientation;GO:0003161//cardiac conduction system development;GO:0007154//cell communication;GO:0007165//signal transduction;GO:0007267//cell-cell signaling;GO:0007283//spermatogenesis;GO:0007507//heart development;GO:0008104//protein localization;GO:0010628//positive regulation of gene expression;GO:0010644//cell communication by electrical coupling;G…	--
ENSG00000100234	4518	3708	3867	3031	4546	3127	113.086	117.291	110.229	92.314	89.232	89.351	113.535	90.299	-0.330359	1.08986e-15	1.40823e-13	TIMP3	TIMP metallopeptidase inhibitor 3 [Source:HGNC Symbol;Acc:HGNC:11822]	Human Diseases;Human Diseases	Cancer: overview;Cancer: overview	ko05205//Proteoglycans in cancer;ko05206//MicroRNAs in cancer	K16866;K16866	GO:0005576//extracellular region;GO:0005604//basement membrane;GO:0005615//extracellular space;GO:0005634//nucleus;GO:0031012//extracellular matrix;GO:0031089//platelet dense granule lumen;GO:0062023//collagen-containing extracellular matrix	GO:0002020//protease binding;GO:0004857//enzyme inhibitor activity;GO:0005515//protein binding;GO:0008191//metalloendopeptidase inhibitor activity;GO:0030414//peptidase inhibitor activity;GO:0046872//metal ion binding	GO:0007601//visual perception;GO:0009725//response to hormone;GO:0010466//negative regulation of peptidase activity;GO:0010951//negative regulation of endopeptidase activity;GO:0034097//response to cytokine;GO:0050896//response to stimulus;GO:0051045//negative regulation of membrane protein ectodomain proteolysis;GO:0070373//negative regulation of ERK1 and ERK2 cascade;GO:0071310//cellular respon…	--
ENSG00000165799	224	286	253	448	912	550	23.557	37.348	30.454	56.333	75.169	66.086	30.453	65.8627	1.11288	1.31468e-15	1.68546e-13	RNASE7	ribonuclease A family member 7 [Source:HGNC Symbol;Acc:HGNC:19278]	-	-	-	-	GO:0005576//extracellular region;GO:0005615//extracellular space;GO:0005737//cytoplasm	GO:0001530//lipopolysaccharide binding;GO:0003676//nucleic acid binding;GO:0004518//nuclease activity;GO:0004519//endonuclease activity;GO:0004540//ribonuclease activity;GO:0016787//hydrolase activity;GO:0042834//peptidoglycan binding	GO:0016070//RNA metabolic process;GO:0019731//antibacterial humoral response;GO:0042742//defense response to bacterium;GO:0045087//innate immune response;GO:0050829//defense response to Gram-negative bacterium;GO:0050830//defense response to Gram-positive bacterium;GO:0050832//defense response to fungus;GO:0051715//cytolysis in other organism;GO:0061844//antimicrobial humoral immune response medi…	--
ENSG00000173402	7165	5912	6210	4954	7561	5224	180.673	187.906	176.734	148.32	147.169	152.282	181.771	149.257	-0.284323	1.7846e-15	2.27018e-13	DAG1	dystroglycan 1 [Source:HGNC Symbol;Acc:HGNC:2666]	Human Diseases;Human Diseases;Environmental Information Processing;Human Diseases;Human Diseases	Cardiovascular disease;Cardiovascular disease;Signaling molecules and interaction;Cardiovascular disease;Cardiovascular disease	ko05414//Dilated cardiomyopathy;ko05410//Hypertrophic cardiomyopathy;ko04512//ECM-receptor interaction;ko05412//Arrhythmogenic right ventricular cardiomyopathy;ko05416//Viral myocarditis	K06265;K06265;K06265;K06265;K06265	GO:0005576//extracellular region;GO:0005604//basement membrane;GO:0005615//extracellular space;GO:0005634//nucleus;GO:0005654//nucleoplasm;GO:0005737//cytoplasm;GO:0005788//endoplasmic reticulum lumen;GO:0005796//Golgi lumen;GO:0005829//cytosol;GO:0005856//cytoskeleton;GO:0005886//plasma membrane;GO:0005911//cell-cell junction;GO:0005912//adherens junction;GO:0005925//focal adhesion;GO:0009897//e…	GO:0001618//virus receptor activity;GO:0002162//dystroglycan binding;GO:0003779//actin binding;GO:0005509//calcium ion binding;GO:0005515//protein binding;GO:0008307//structural constituent of muscle;GO:0015631//tubulin binding;GO:0017166//vinculin binding;GO:0042169//SH2 domain binding;GO:0043236//laminin binding;GO:0043237//laminin-1 binding;GO:0044877//protein-containing complex binding;GO:005…	GO:0001954//positive regulation of cell-matrix adhesion;GO:0002009//morphogenesis of an epithelium;GO:0002011//morphogenesis of an epithelial sheet;GO:0003007//heart morphogenesis;GO:0006509//membrane protein ectodomain proteolysis;GO:0007411//axon guidance;GO:0007507//heart development;GO:0010470//regulation of gastrulation;GO:0010717//regulation of epithelial to mesenchymal transition;GO:001403…	--
ENSG00000076641	268	300	294	467	898	564	2.87	4.06	3.586	6.086	7.542	6.895	3.50533	6.841	0.964656	2.77951e-15	3.5086e-13	PAG1	phosphoprotein membrane anchor with glycosphingolipid microdomains 1 [Source:HGNC Symbol;Acc:HGNC:30043]	-	-	-	-	GO:0005886//plasma membrane;GO:0016020//membrane;GO:0045121//membrane raft	GO:0005515//protein binding;GO:0035591//signaling adaptor activity;GO:0042169//SH2 domain binding	GO:0002250//adaptive immune response;GO:0002376//immune system process;GO:0007165//signal transduction;GO:0035556//intracellular signal transduction;GO:0050863//regulation of T cell activation;GO:0050868//negative regulation of T cell activation	--
ENSG00000140859	1134	1084	1191	1531	2536	1605	46.836	57.721	59.624	85.187	90.441	81.87	54.727	85.8327	0.649274	3.28809e-15	4.11889e-13	KIFC3	kinesin family member C3 [Source:HGNC Symbol;Acc:HGNC:6326]	-	-	-	-	GO:0005737//cytoplasm;GO:0005794//Golgi apparatus;GO:0005813//centrosome;GO:0005815//microtubule organizing center;GO:0005856//cytoskeleton;GO:0005871//kinesin complex;GO:0005874//microtubule;GO:0005912//adherens junction;GO:0005915//zonula adherens;GO:0015630//microtubule cytoskeleton;GO:0016020//membrane;GO:0030659//cytoplasmic vesicle membrane;GO:0031410//cytoplasmic vesicle;GO:0070062//extrac…	GO:0000166//nucleotide binding;GO:0003774//cytoskeletal motor activity;GO:0003777//microtubule motor activity;GO:0005515//protein binding;GO:0005524//ATP binding;GO:0008017//microtubule binding;GO:0042802//identical protein binding	GO:0007017//microtubule-based process;GO:0007018//microtubule-based movement;GO:0007030//Golgi organization;GO:0007601//visual perception;GO:0045218//zonula adherens maintenance;GO:0090136//epithelial cell-cell adhesion	--
ENSG00000160285	1295	1288	1241	2091	4112	2788	41.068	46.474	42.591	74.908	93.632	91.748	43.3777	86.7627	1.00012	3.46638e-15	4.30934e-13	LSS	lanosterol synthase [Source:HGNC Symbol;Acc:HGNC:6708]	Metabolism;Metabolism	Global and overview maps;Lipid metabolism	ko01100//Metabolic pathways;ko00100//Steroid biosynthesis	K01852;K01852	GO:0005783//endoplasmic reticulum;GO:0005789//endoplasmic reticulum membrane;GO:0005811//lipid droplet;GO:0016020//membrane	GO:0000250//lanosterol synthase activity;GO:0005515//protein binding;GO:0016853//isomerase activity;GO:0016866//intramolecular transferase activity	GO:0006629//lipid metabolic process;GO:0006694//steroid biosynthetic process;GO:0006695//cholesterol biosynthetic process;GO:0016104//triterpenoid biosynthetic process;GO:0031647//regulation of protein stability	--
ENSG00000120885	1347	1001	1173	771	1119	756	190.823	150.849	215.581	134.884	136.091	97.614	185.751	122.863	-0.596319	3.5282e-15	4.35321e-13	CLU	clusterin [Source:HGNC Symbol;Acc:HGNC:2095]	Organismal Systems	Immune system	ko04610//Complement and coagulation cascades	K17252	GO:0005576//extracellular region;GO:0005615//extracellular space;GO:0005634//nucleus;GO:0005737//cytoplasm;GO:0005739//mitochondrion;GO:0005743//mitochondrial inner membrane;GO:0005783//endoplasmic reticulum;GO:0005794//Golgi apparatus;GO:0005829//cytosol;GO:0005856//cytoskeleton;GO:0009986//cell surface;GO:0016020//membrane;GO:0031093//platelet alpha granule lumen;GO:0031410//cytoplasmic vesicle…	GO:0001540//amyloid-beta binding;GO:0005102//signaling receptor binding;GO:0005515//protein binding;GO:0031625//ubiquitin protein ligase binding;GO:0044877//protein-containing complex binding;GO:0048156//tau protein binding;GO:0050750//low-density lipoprotein particle receptor binding;GO:0051082//unfolded protein binding;GO:0051087//chaperone binding;GO:0051787//misfolded protein binding;GO:01405…	GO:0000902//cell morphogenesis;GO:0001774//microglial cell activation;GO:0001836//release of cytochrome c from mitochondria;GO:0002376//immune system process;GO:0002434//immune complex clearance;GO:0006629//lipid metabolic process;GO:0006915//apoptotic process;GO:0006956//complement activation;GO:0006958//complement activation, classical pathway;GO:0009615//response to virus;GO:0010628//positive …	--
ENSG00000183696	4195	4206	4125	6225	11088	7357	395.042	508.106	441.964	727.586	810.018	798.017	448.371	778.54	0.79608	4.83468e-15	5.92068e-13	UPP1	uridine phosphorylase 1 [Source:HGNC Symbol;Acc:HGNC:12576]	Metabolism;Metabolism;Metabolism	Global and overview maps;Xenobiotics biodegradation and metabolism;Nucleotide metabolism	ko01100//Metabolic pathways;ko00983//Drug metabolism - other enzymes;ko00240//Pyrimidine metabolism	K00757;K00757;K00757	GO:0005654//nucleoplasm;GO:0005737//cytoplasm;GO:0005829//cytosol	GO:0003824//catalytic activity;GO:0004850//uridine phosphorylase activity;GO:0009032//thymidine phosphorylase activity;GO:0016740//transferase activity;GO:0016757//glycosyltransferase activity;GO:0016763//pentosyltransferase activity;GO:0042802//identical protein binding;GO:0047847//deoxyuridine phosphorylase activity	GO:0006139//nucleobase-containing compound metabolic process;GO:0006218//uridine catabolic process;GO:0006220//pyrimidine nucleotide metabolic process;GO:0006248//CMP catabolic process;GO:0006249//dCMP catabolic process;GO:0009116//nucleoside metabolic process;GO:0009164//nucleoside catabolic process;GO:0009166//nucleotide catabolic process;GO:0042149//cellular response to glucose starvation;GO:0…	--
ENSG00000104419	6556	6721	6527	10976	20699	12649	318.939	406.626	341.006	735.265	764.05	694.695	355.524	731.337	1.04059	4.9518e-15	6.01919e-13	NDRG1	N-myc downstream regulated 1 [Source:HGNC Symbol;Acc:HGNC:7679]	-	-	-	-	GO:0005634//nucleus;GO:0005737//cytoplasm;GO:0005813//centrosome;GO:0005815//microtubule organizing center;GO:0005829//cytosol;GO:0005856//cytoskeleton;GO:0005874//microtubule;GO:0005886//plasma membrane;GO:0005912//adherens junction;GO:0015630//microtubule cytoskeleton;GO:0016020//membrane;GO:0048471//perinuclear region of cytoplasm;GO:0055038//recycling endosome membrane;GO:0070062//extracellul…	GO:0005515//protein binding;GO:0008017//microtubule binding;GO:0031267//small GTPase binding;GO:0043015//gamma-tubulin binding;GO:0045296//cadherin binding	GO:0007165//signal transduction;GO:0008285//negative regulation of cell population proliferation;GO:0010038//response to metal ion;GO:0030330//DNA damage response, signal transduction by p53 class mediator;GO:0032287//peripheral nervous system myelin maintenance;GO:0045576//mast cell activation;GO:0071456//cellular response to hypoxia	--
ENSG00000138829	3156	2827	2963	3530	5553	3783	35.405	39.666	36.969	47.092	46.891	46.951	37.3467	46.978	0.331006	5.0875e-15	6.13866e-13	FBN2	fibrillin 2 [Source:HGNC Symbol;Acc:HGNC:3604]	-	-	-	-	GO:0001527//microfibril;GO:0005576//extracellular region;GO:0062023//collagen-containing extracellular matrix	GO:0005201//extracellular matrix structural constituent;GO:0005509//calcium ion binding;GO:0005515//protein binding;GO:0030023//extracellular matrix constituent conferring elasticity	GO:0030326//embryonic limb morphogenesis;GO:0030501//positive regulation of bone mineralization;GO:0035108//limb morphogenesis;GO:0035583//sequestering of TGFbeta in extracellular matrix;GO:0043010//camera-type eye development;GO:0045669//positive regulation of osteoblast differentiation;GO:0048048//embryonic eye morphogenesis;GO:0060346//bone trabecula formation	--
ENSG00000177628	2186	2015	2036	2526	4430	2787	109.967	130.637	116.973	154.706	175.458	160.439	119.192	163.534	0.456302	5.22896e-15	6.2633e-13	GBA1	glucosylceramidase beta 1 [Source:HGNC Symbol;Acc:HGNC:4177]	Metabolism;Cellular Processes;Metabolism;Metabolism	Global and overview maps;Transport and catabolism;Lipid metabolism;Glycan biosynthesis and metabolism	ko01100//Metabolic pathways;ko04142//Lysosome;ko00600//Sphingolipid metabolism;ko00511//Other glycan degradation	K01201;K01201;K01201;K01201	GO:0005615//extracellular space;GO:0005764//lysosome;GO:0005765//lysosomal membrane;GO:0005783//endoplasmic reticulum;GO:0005794//Golgi apparatus;GO:0005802//trans-Golgi network;GO:0016020//membrane;GO:0043202//lysosomal lumen;GO:0070062//extracellular exosome	GO:0004336//galactosylceramidase activity;GO:0004348//glucosylceramidase activity;GO:0005102//signaling receptor binding;GO:0005124//scavenger receptor binding;GO:0005515//protein binding;GO:0008422//beta-glucosidase activity;GO:0016740//transferase activity;GO:0016757//glycosyltransferase activity;GO:0016787//hydrolase activity;GO:0016798//hydrolase activity, acting on glycosyl bonds;GO:0046527/…	GO:0000423//mitophagy;GO:0006629//lipid metabolic process;GO:0006665//sphingolipid metabolic process;GO:0006678//glucosylceramide metabolic process;GO:0006680//glucosylceramide catabolic process;GO:0006914//autophagy;GO:0007005//mitochondrion organization;GO:0007040//lysosome organization;GO:0007417//central nervous system development;GO:0008152//metabolic process;GO:0008202//steroid metabolic pr…	--
ENSG00000166598	32555	27498	28568	23223	36986	24683	1353.94	1438.52	1344.45	1169.03	1204.32	1167.71	1378.97	1180.36	-0.224373	5.38387e-15	6.40212e-13	HSP90B1	heat shock protein 90 beta family member 1 [Source:HGNC Symbol;Acc:HGNC:12028]	Human Diseases;Environmental Information Processing;Human Diseases;Human Diseases;Human Diseases;Genetic Information Processing;Organismal Systems;Human Diseases;Human Diseases;Organismal Systems;Organismal Systems	Cancer: overview;Signal transduction;Infectious disease: bacterial;Cardiovascular disease;Cancer: overview;Folding, sorting and degradation;Endocrine system;Cardiovascular disease;Cancer: specific types;Immune system;Endocrine system	ko05200//Pathways in cancer;ko04151//PI3K-Akt signaling pathway;ko05132//Salmonella infection;ko05417//Lipid and atherosclerosis;ko05207//Chemical carcinogenesis - receptor activation;ko04141//Protein processing in endoplasmic reticulum;ko04915//Estrogen signaling pathway;ko05418//Fluid shear stress and atherosclerosis;ko05215//Prostate cancer;ko04657//IL-17 signaling pathway;ko04918//Thyroid hor…	K09487;K09487;K09487;K09487;K09487;K09487;K09487;K09487;K09487;K09487;K09487	GO:0005576//extracellular region;GO:0005634//nucleus;GO:0005783//endoplasmic reticulum;GO:0005788//endoplasmic reticulum lumen;GO:0005789//endoplasmic reticulum membrane;GO:0005790//smooth endoplasmic reticulum;GO:0005829//cytosol;GO:0005925//focal adhesion;GO:0016020//membrane;GO:0016529//sarcoplasmic reticulum;GO:0030496//midbody;GO:0032991//protein-containing complex;GO:0033018//sarcoplasmic r…	GO:0000166//nucleotide binding;GO:0003723//RNA binding;GO:0005509//calcium ion binding;GO:0005515//protein binding;GO:0005524//ATP binding;GO:0016887//ATP hydrolysis activity;GO:0019899//enzyme binding;GO:0019903//protein phosphatase binding;GO:0050750//low-density lipoprotein particle receptor binding;GO:0051082//unfolded protein binding;GO:0140662//ATP-dependent protein folding chaperone	GO:0001666//response to hypoxia;GO:0006457//protein folding;GO:0015031//protein transport;GO:0030433//ubiquitin-dependent ERAD pathway;GO:0030970//retrograde protein transport, ER to cytosol;GO:0031247//actin rod assembly;GO:0034975//protein folding in endoplasmic reticulum;GO:0034976//response to endoplasmic reticulum stress;GO:0043066//negative regulation of apoptotic process;GO:0043666//regula…	--
ENSG00000198911	4678	4093	4284	4869	8521	5870	102.621	113.488	107.668	130.069	146.675	147.167	107.926	141.304	0.388761	6.09215e-15	7.19224e-13	SREBF2	sterol regulatory element binding transcription factor 2 [Source:HGNC Symbol;Acc:HGNC:11290]	-	-	-	-	GO:0000139//Golgi membrane;GO:0000785//chromatin;GO:0005634//nucleus;GO:0005654//nucleoplasm;GO:0005737//cytoplasm;GO:0005783//endoplasmic reticulum;GO:0005789//endoplasmic reticulum membrane;GO:0005794//Golgi apparatus;GO:0005829//cytosol;GO:0012507//ER to Golgi transport vesicle membrane;GO:0016020//membrane;GO:0031410//cytoplasmic vesicle;GO:0032937//SREBP-SCAP-Insig complex;GO:0043231//intrac…	GO:0000976//transcription cis-regulatory region binding;GO:0000978//RNA polymerase II cis-regulatory region sequence-specific DNA binding;GO:0000981//DNA-binding transcription factor activity, RNA polymerase II-specific;GO:0001227//DNA-binding transcription repressor activity, RNA polymerase II-specific;GO:0003677//DNA binding;GO:0003700//DNA-binding transcription factor activity;GO:0005515//prot…	GO:0000122//negative regulation of transcription by RNA polymerase II;GO:0006355//regulation of transcription, DNA-templated;GO:0006629//lipid metabolic process;GO:0008202//steroid metabolic process;GO:0008203//cholesterol metabolic process;GO:0008593//regulation of Notch signaling pathway;GO:0009267//cellular response to starvation;GO:0010886//positive regulation of cholesterol storage;GO:003293…	bHLH
ENSG00000128050	12216	10069	10803	8838	13100	9116	420.112	436.217	420.592	370.606	353.109	357.373	425.64	360.363	-0.240185	6.15893e-15	7.21915e-13	PAICS	phosphoribosylaminoimidazole carboxylase and phosphoribosylaminoimidazolesuccinocarboxamide synthase [Source:HGNC Symbol;Acc:HGNC:8587]	Metabolism;Metabolism	Global and overview maps;Nucleotide metabolism	ko01100//Metabolic pathways;ko00230//Purine metabolism	K01587;K01587	GO:0005737//cytoplasm;GO:0005829//cytosol;GO:0016020//membrane;GO:0070062//extracellular exosome	GO:0000166//nucleotide binding;GO:0003824//catalytic activity;GO:0004638//phosphoribosylaminoimidazole carboxylase activity;GO:0004639//phosphoribosylaminoimidazolesuccinocarboxamide synthase activity;GO:0005515//protein binding;GO:0005524//ATP binding;GO:0016829//lyase activity;GO:0016831//carboxy-lyase activity;GO:0016874//ligase activity;GO:0042802//identical protein binding;GO:0043727//5-amin…	GO:0006164//purine nucleotide biosynthetic process;GO:0006177//GMP biosynthetic process;GO:0006189//'de novo' IMP biosynthetic process;GO:0008152//metabolic process;GO:0009113//purine nucleobase biosynthetic process;GO:0044208//'de novo' AMP biosynthetic process;GO:0097294//'de novo' XMP biosynthetic process	--
ENSG00000137959	349	243	328	137	168	142	14.203	12.085	14.348	6.688	5.355	7.202	13.5453	6.415	-1.07827	6.31225e-15	7.34638e-13	IFI44L	interferon induced protein 44 like [Source:HGNC Symbol;Acc:HGNC:17817]	-	-	-	-	GO:0005575//cellular_component;GO:0005737//cytoplasm	GO:0003674//molecular_function;GO:0005525//GTP binding	GO:0006955//immune response;GO:0051607//defense response to virus	--
ENSG00000104549	1883	1926	1841	3332	6749	4650	74.747	96.643	81.445	159.793	206.607	207.296	84.2783	191.232	1.18209	6.60215e-15	7.62966e-13	SQLE	squalene epoxidase [Source:HGNC Symbol;Acc:HGNC:11279]	Metabolism;Metabolism	Global and overview maps;Lipid metabolism	ko01100//Metabolic pathways;ko00100//Steroid biosynthesis	K00511;K00511	GO:0005783//endoplasmic reticulum;GO:0005789//endoplasmic reticulum membrane;GO:0016020//membrane;GO:0043231//intracellular membrane-bounded organelle	GO:0004497//monooxygenase activity;GO:0004506//squalene monooxygenase activity;GO:0005515//protein binding;GO:0016491//oxidoreductase activity;GO:0050660//flavin adenine dinucleotide binding;GO:0071949//FAD binding	GO:0006629//lipid metabolic process;GO:0008203//cholesterol metabolic process;GO:0010033//response to organic substance;GO:0016126//sterol biosynthetic process;GO:0042127//regulation of cell population proliferation;GO:0140042//lipid droplet formation	--
ENSG00000145860	3572	2976	3123	2384	3647	2513	121.367	130.252	122.472	99.143	96.873	100.584	124.697	98.8667	-0.334871	7.03559e-15	8.07371e-13	RNF145	ring finger protein 145 [Source:HGNC Symbol;Acc:HGNC:20853]	-	-	-	-	GO:0005783//endoplasmic reticulum;GO:0005789//endoplasmic reticulum membrane;GO:0012505//endomembrane system;GO:0016020//membrane	GO:0008270//zinc ion binding;GO:0016740//transferase activity;GO:0046872//metal ion binding	-	--
ENSG00000265972	10175	8805	9378	7224	11538	7669	409.818	454.483	434.044	354.4	359.379	358.673	432.782	357.484	-0.275761	7.42803e-15	8.46486e-13	TXNIP	thioredoxin interacting protein [Source:HGNC Symbol;Acc:HGNC:16952]	Organismal Systems	Immune system	ko04621//NOD-like receptor signaling pathway	K20910	GO:0005737//cytoplasm;GO:0005829//cytosol	GO:0004857//enzyme inhibitor activity;GO:0005515//protein binding;GO:0031625//ubiquitin protein ligase binding	GO:0000122//negative regulation of transcription by RNA polymerase II;GO:0006606//protein import into nucleus;GO:0006979//response to oxidative stress;GO:0007049//cell cycle;GO:0009410//response to xenobiotic stimulus;GO:0009612//response to mechanical stimulus;GO:0009749//response to glucose;GO:0015031//protein transport;GO:0030216//keratinocyte differentiation;GO:0032355//response to estradiol;…	--
ENSG00000115414	7012	6774	6556	4782	7650	5120	114.139	134.536	120.896	95.421	95.242	94.71	123.19	95.1243	-0.373003	9.66993e-15	1.09437e-12	FN1	fibronectin 1 [Source:HGNC Symbol;Acc:HGNC:3778]	Human Diseases;Environmental Information Processing;Human Diseases;Cellular Processes;Human Diseases;Cellular Processes;Human Diseases;Human Diseases;Human Diseases;Human Diseases;Environmental Information Processing;Human Diseases	Cancer: overview;Signal transduction;Infectious disease: viral;Cell motility;Cancer: overview;Cellular community - eukaryotes;Infectious disease: bacterial;Infectious disease: parasitic;Endocrine and metabolic disease;Cancer: specific types;Signaling molecules and interaction;Infectious disease: bacterial	ko05200//Pathways in cancer;ko04151//PI3K-Akt signaling pathway;ko05165//Human papillomavirus infection;ko04810//Regulation of actin cytoskeleton;ko05205//Proteoglycans in cancer;ko04510//Focal adhesion;ko05135//Yersinia infection;ko05146//Amoebiasis;ko04933//AGE-RAGE signaling pathway in diabetic complications;ko05222//Small cell lung cancer;ko04512//ECM-receptor interaction;ko05100//Bacterial i…	K05717;K05717;K05717;K05717;K05717;K05717;K05717;K05717;K05717;K05717;K05717;K05717	GO:0005576//extracellular region;GO:0005577//fibrinogen complex;GO:0005604//basement membrane;GO:0005615//extracellular space;GO:0005788//endoplasmic reticulum lumen;GO:0005793//endoplasmic reticulum-Golgi intermediate compartment;GO:0005886//plasma membrane;GO:0016324//apical plasma membrane;GO:0031012//extracellular matrix;GO:0031093//platelet alpha granule lumen;GO:0062023//collagen-containing…	GO:0002020//protease binding;GO:0005102//signaling receptor binding;GO:0005178//integrin binding;GO:0005201//extracellular matrix structural constituent;GO:0005515//protein binding;GO:0005518//collagen binding;GO:0008201//heparin binding;GO:0016504//peptidase activator activity;GO:0042802//identical protein binding;GO:0043394//proteoglycan binding	GO:0001525//angiogenesis;GO:0001932//regulation of protein phosphorylation;GO:0006953//acute-phase response;GO:0007044//cell-substrate junction assembly;GO:0007155//cell adhesion;GO:0007160//cell-matrix adhesion;GO:0007161//calcium-independent cell-matrix adhesion;GO:0007229//integrin-mediated signaling pathway;GO:0007399//nervous system development;GO:0007507//heart development;GO:0008284//posit…	--
ENSG00000137965	1057	767	912	544	868	493	73.962	68.137	72.996	45.282	50.229	41.106	71.6983	45.539	-0.654837	1.05521e-14	1.18602e-12	IFI44	interferon induced protein 44 [Source:HGNC Symbol;Acc:HGNC:16938]	-	-	-	-	GO:0005737//cytoplasm	GO:0005515//protein binding	GO:0006955//immune response;GO:0009615//response to virus;GO:0009617//response to bacterium	--
ENSG00000172893	1798	1767	1772	2970	6119	4065	82.82	99.406	91.391	163.361	214.859	209.216	91.2057	195.812	1.10227	1.11573e-14	1.24552e-12	DHCR7	7-dehydrocholesterol reductase [Source:HGNC Symbol;Acc:HGNC:2860]	Metabolism;Metabolism	Global and overview maps;Lipid metabolism	ko01100//Metabolic pathways;ko00100//Steroid biosynthesis	K00213;K00213	GO:0005640//nuclear outer membrane;GO:0005783//endoplasmic reticulum;GO:0005789//endoplasmic reticulum membrane;GO:0016020//membrane	GO:0005515//protein binding;GO:0009918//sterol delta7 reductase activity;GO:0016491//oxidoreductase activity;GO:0016628//oxidoreductase activity, acting on the CH-CH group of donors, NAD or NADP as acceptor;GO:0047598//7-dehydrocholesterol reductase activity;GO:0050661//NADP binding	GO:0006629//lipid metabolic process;GO:0006694//steroid biosynthetic process;GO:0006695//cholesterol biosynthetic process;GO:0008202//steroid metabolic process;GO:0008203//cholesterol metabolic process;GO:0016126//sterol biosynthetic process;GO:0016132//brassinosteroid biosynthetic process;GO:0033489//cholesterol biosynthetic process via desmosterol;GO:0033490//cholesterol biosynthetic process vi…	--
ENSG00000271503	511	363	384	204	326	205	48.227	43.564	41.132	23.246	24.064	22.062	44.3077	23.124	-0.938165	1.22908e-14	1.36278e-12	CCL5	C-C motif chemokine ligand 5 [Source:HGNC Symbol;Acc:HGNC:10632]	Human Diseases;Environmental Information Processing;Human Diseases;Human Diseases;Human Diseases;Human Diseases;Organismal Systems;Organismal Systems;Human Diseases;Environmental Information Processing;Organismal Systems;Human Diseases;Environmental Information Processing;Human Diseases;Human Diseases;Organismal Systems	Infectious disease: viral;Signaling molecules and interaction;Neurodegenerative disease;Infectious disease: bacterial;Infectious disease: viral;Cardiovascular disease;Immune system;Immune system;Infectious disease: viral;Signal transduction;Immune system;Infectious disease: parasitic;Signaling molecules and interaction;Immune disease;Infectious disease: bacterial;Immune system	ko05168//Herpes simplex virus 1 infection;ko04060//Cytokine-cytokine receptor interaction;ko05020//Prion disease;ko05131//Shigellosis;ko05163//Human cytomegalovirus infection;ko05417//Lipid and atherosclerosis;ko04062//Chemokine signaling pathway;ko04621//NOD-like receptor signaling pathway;ko05164//Influenza A;ko04668//TNF signaling pathway;ko04620//Toll-like receptor signaling pathway;ko05142//…	K12499;K12499;K12499;K12499;K12499;K12499;K12499;K12499;K12499;K12499;K12499;K12499;K12499;K12499;K12499;K12499	GO:0005576//extracellular region;GO:0005615//extracellular space	GO:0004435//phosphatidylinositol phospholipase C activity;GO:0004672//protein kinase activity;GO:0005125//cytokine activity;GO:0005515//protein binding;GO:0008009//chemokine activity;GO:0016004//phospholipase activator activity;GO:0030298//receptor signaling protein tyrosine kinase activator activity;GO:0031726//CCR1 chemokine receptor binding;GO:0031729//CCR4 chemokine receptor binding;GO:003173…	GO:0000165//MAPK cascade;GO:0002407//dendritic cell chemotaxis;GO:0002548//monocyte chemotaxis;GO:0002676//regulation of chronic inflammatory response;GO:0006816//calcium ion transport;GO:0006874//cellular calcium ion homeostasis;GO:0006887//exocytosis;GO:0006935//chemotaxis;GO:0006954//inflammatory response;GO:0006955//immune response;GO:0007159//leukocyte cell-cell adhesion;GO:0007165//signal t…	--
ENSG00000170515	6077	4882	5262	4223	5923	4168	404.077	428.927	398.68	335.56	305.664	315.011	410.561	318.745	-0.365195	1.41087e-14	1.55385e-12	PA2G4	proliferation-associated 2G4 [Source:HGNC Symbol;Acc:HGNC:8550]	-	-	-	-	GO:0005576//extracellular region;GO:0005634//nucleus;GO:0005730//nucleolus;GO:0005737//cytoplasm;GO:0016020//membrane;GO:0035578//azurophil granule lumen;GO:0070062//extracellular exosome;GO:1990904//ribonucleoprotein complex	GO:0003676//nucleic acid binding;GO:0003714//transcription corepressor activity;GO:0003723//RNA binding;GO:0005515//protein binding;GO:0031625//ubiquitin protein ligase binding	GO:0006364//rRNA processing;GO:0006417//regulation of translation;GO:0043066//negative regulation of apoptotic process;GO:0045597//positive regulation of cell differentiation;GO:0045892//negative regulation of transcription, DNA-templated	--
ENSG00000186470	778	522	595	358	512	344	26.531	22.203	23.488	15.176	14.152	13.249	24.074	14.1923	-0.762364	1.85995e-14	2.03478e-12	BTN3A2	butyrophilin subfamily 3 member A2 [Source:HGNC Symbol;Acc:HGNC:1139]	-	-	-	-	GO:0005886//plasma membrane;GO:0009897//external side of plasma membrane;GO:0016020//membrane	GO:0005102//signaling receptor binding;GO:0005515//protein binding	GO:0001817//regulation of cytokine production;GO:0002250//adaptive immune response;GO:0002376//immune system process;GO:0002456//T cell mediated immunity;GO:0032729//positive regulation of interferon-gamma production;GO:0050852//T cell receptor signaling pathway	--
ENSG00000267303	133	113	67	0	0	0	8.25	8.844	4.734	0	0	0	7.276	0.001	-12.8289	1.95793e-14	2.12778e-12	-	novel transcript	-	-	-	-	-	-	-	--
ENSG00000168487	2878	2195	2605	1851	2660	1909	162.711	158.45	172.238	125.709	118.016	118.483	164.466	120.736	-0.445936	1.99887e-14	2.158e-12	BMP1	bone morphogenetic protein 1 [Source:HGNC Symbol;Acc:HGNC:1067]	-	-	-	-	GO:0005576//extracellular region;GO:0005615//extracellular space;GO:0005794//Golgi apparatus;GO:0031982//vesicle	GO:0004222//metalloendopeptidase activity;GO:0004252//serine-type endopeptidase activity;GO:0005125//cytokine activity;GO:0005509//calcium ion binding;GO:0005515//protein binding;GO:0008083//growth factor activity;GO:0008233//peptidase activity;GO:0008237//metallopeptidase activity;GO:0008270//zinc ion binding;GO:0016787//hydrolase activity;GO:0042802//identical protein binding;GO:0046872//metal …	GO:0001501//skeletal system development;GO:0001502//cartilage condensation;GO:0001503//ossification;GO:0006508//proteolysis;GO:0007165//signal transduction;GO:0009953//dorsal/ventral pattern formation;GO:0016485//protein processing;GO:0030154//cell differentiation;GO:0030199//collagen fibril organization;GO:0051216//cartilage development;GO:0061036//positive regulation of cartilage development	--
ENSG00000196230	37587	30531	32787	27518	40797	28543	1718.82	1764.3	1707.29	1530.6	1462.62	1489.1	1730.14	1494.11	-0.211604	2.10644e-14	2.25927e-12	TUBB	tubulin beta class I [Source:HGNC Symbol;Acc:HGNC:20778]	Human Diseases;Human Diseases;Human Diseases;Human Diseases;Human Diseases;Human Diseases;Human Diseases;Human Diseases;Cellular Processes;Cellular Processes	Neurodegenerative disease;Neurodegenerative disease;Neurodegenerative disease;Neurodegenerative disease;Neurodegenerative disease;Neurodegenerative disease;Infectious disease: bacterial;Infectious disease: bacterial;Transport and catabolism;Cellular community - eukaryotes	ko05022//Pathways of neurodegeneration - multiple diseases;ko05010//Alzheimer disease;ko05014//Amyotrophic lateral sclerosis;ko05016//Huntington disease;ko05020//Prion disease;ko05012//Parkinson disease;ko05132//Salmonella infection;ko05130//Pathogenic Escherichia coli infection;ko04145//Phagosome;ko04540//Gap junction	K07375;K07375;K07375;K07375;K07375;K07375;K07375;K07375;K07375;K07375	GO:0005576//extracellular region;GO:0005634//nucleus;GO:0005641//nuclear envelope lumen;GO:0005737//cytoplasm;GO:0005829//cytosol;GO:0005856//cytoskeleton;GO:0005874//microtubule;GO:0015630//microtubule cytoskeleton;GO:0032991//protein-containing complex;GO:0035578//azurophil granule lumen;GO:0036464//cytoplasmic ribonucleoprotein granule;GO:0044297//cell body;GO:0045121//membrane raft;GO:0045171…	GO:0000166//nucleotide binding;GO:0003924//GTPase activity;GO:0005198//structural molecule activity;GO:0005200//structural constituent of cytoskeleton;GO:0005515//protein binding;GO:0005525//GTP binding;GO:0019904//protein domain specific binding;GO:0031625//ubiquitin protein ligase binding;GO:0032794//GTPase activating protein binding;GO:0042288//MHC class I protein binding;GO:0044877//protein-c…	GO:0000226//microtubule cytoskeleton organization;GO:0000278//mitotic cell cycle;GO:0007010//cytoskeleton organization;GO:0007017//microtubule-based process;GO:0030705//cytoskeleton-dependent intracellular transport;GO:0042267//natural killer cell mediated cytotoxicity;GO:0050807//regulation of synapse organization;GO:0051225//spindle assembly;GO:0051301//cell division;GO:0071895//odontoblast dif…	--
ENSG00000167716	633	479	547	848	1173	849	14.622	10.118	11.985	19.268	19.949	21.568	12.2417	20.2617	0.726953	2.15527e-14	2.29662e-12	WDR81	WD repeat domain 81 [Source:HGNC Symbol;Acc:HGNC:26600]	-	-	-	-	GO:0000421//autophagosome membrane;GO:0005737//cytoplasm;GO:0005739//mitochondrion;GO:0005764//lysosome;GO:0005765//lysosomal membrane;GO:0005768//endosome;GO:0005829//cytosol;GO:0010008//endosome membrane;GO:0016020//membrane;GO:0031410//cytoplasmic vesicle;GO:0031901//early endosome membrane;GO:0031902//late endosome membrane	GO:0005515//protein binding;GO:0035014//phosphatidylinositol 3-kinase regulator activity;GO:0070530//K63-linked polyubiquitin modification-dependent protein binding	GO:0006511//ubiquitin-dependent protein catabolic process;GO:0007005//mitochondrion organization;GO:0035973//aggrephagy;GO:0043551//regulation of phosphatidylinositol 3-kinase activity;GO:0045022//early endosome to late endosome transport;GO:0050821//protein stabilization	--
ENSG00000158470	7960	6444	7047	5624	8327	5919	193.965	198.44	195.558	166.753	159.122	164.653	195.988	163.509	-0.26139	2.67011e-14	2.82687e-12	B4GALT5	beta-1,4-galactosyltransferase 5 [Source:HGNC Symbol;Acc:HGNC:928]	Metabolism;Metabolism	Global and overview maps;Glycan biosynthesis and metabolism	ko01100//Metabolic pathways;ko00512//Mucin type O-glycan biosynthesis	K09905;K09905	GO:0000139//Golgi membrane;GO:0005794//Golgi apparatus;GO:0016020//membrane;GO:0032580//Golgi cisterna membrane	GO:0003945//N-acetyllactosamine synthase activity;GO:0008378//galactosyltransferase activity;GO:0008489//UDP-galactose:glucosylceramide beta-1,4-galactosyltransferase activity;GO:0016740//transferase activity;GO:0016757//glycosyltransferase activity;GO:0046872//metal ion binding	GO:0005975//carbohydrate metabolic process;GO:0006486//protein glycosylation;GO:0006629//lipid metabolic process;GO:0006665//sphingolipid metabolic process;GO:0009101//glycoprotein biosynthetic process;GO:0010706//ganglioside biosynthetic process via lactosylceramide;GO:0016266//O-glycan processing;GO:0021955//central nervous system neuron axonogenesis;GO:0022010//central nervous system myelinati…	--
ENSG00000187244	2113	1443	1667	1072	1372	1212	95.189	75.677	84.68	57.855	45.822	62.905	85.182	55.5273	-0.61735	2.73242e-14	2.8743e-12	BCAM	basal cell adhesion molecule (Lutheran blood group) [Source:HGNC Symbol;Acc:HGNC:6722]	-	-	-	-	GO:0005576//extracellular region;GO:0005886//plasma membrane;GO:0009897//external side of plasma membrane;GO:0009986//cell surface;GO:0016020//membrane;GO:0062023//collagen-containing extracellular matrix;GO:0070062//extracellular exosome	GO:0004888//transmembrane signaling receptor activity;GO:0005055//laminin receptor activity;GO:0005515//protein binding;GO:0043236//laminin binding	GO:0007155//cell adhesion;GO:0007160//cell-matrix adhesion;GO:0007165//signal transduction	--
ENSG00000160752	1769	1483	1572	1897	3555	2264	164.153	176.206	168.827	217.44	263.936	243.532	169.729	241.636	0.509605	3.12228e-14	3.26348e-12	FDPS	farnesyl diphosphate synthase [Source:HGNC Symbol;Acc:HGNC:3631]	Metabolism;Human Diseases;Human Diseases;Metabolism	Global and overview maps;Infectious disease: viral;Infectious disease: viral;Metabolism of terpenoids and polyketides	ko01100//Metabolic pathways;ko05166//Human T-cell leukemia virus 1 infection;ko05164//Influenza A;ko00900//Terpenoid backbone biosynthesis	K00787;K00787;K00787;K00787	GO:0005654//nucleoplasm;GO:0005737//cytoplasm;GO:0005829//cytosol;GO:0016020//membrane	GO:0003723//RNA binding;GO:0004161//dimethylallyltranstransferase activity;GO:0004337//geranyltranstransferase activity;GO:0005515//protein binding;GO:0016740//transferase activity;GO:0016765//transferase activity, transferring alkyl or aryl (other than methyl) groups;GO:0046872//metal ion binding	GO:0006629//lipid metabolic process;GO:0006694//steroid biosynthetic process;GO:0006695//cholesterol biosynthetic process;GO:0008202//steroid metabolic process;GO:0008203//cholesterol metabolic process;GO:0008299//isoprenoid biosynthetic process;GO:0016126//sterol biosynthetic process;GO:0033384//geranyl diphosphate biosynthetic process;GO:0045337//farnesyl diphosphate biosynthetic process	--
ENSG00000115758	5579	4890	5101	5842	9400	6294	306.712	336.917	316.667	387.329	401.948	391.872	320.099	393.716	0.29864	3.45904e-14	3.59258e-12	ODC1	ornithine decarboxylase 1 [Source:HGNC Symbol;Acc:HGNC:8109]	Metabolism;Metabolism;Metabolism	Global and overview maps;Metabolism of other amino acids;Amino acid metabolism	ko01100//Metabolic pathways;ko00480//Glutathione metabolism;ko00330//Arginine and proline metabolism	K01581;K01581;K01581	GO:0005575//cellular_component;GO:0005737//cytoplasm;GO:0005829//cytosol	GO:0003824//catalytic activity;GO:0004586//ornithine decarboxylase activity;GO:0005515//protein binding;GO:0016829//lyase activity;GO:0016830//carbon-carbon lyase activity;GO:0016831//carboxy-lyase activity;GO:0042803//protein homodimerization activity	GO:0001822//kidney development;GO:0006595//polyamine metabolic process;GO:0006596//polyamine biosynthetic process;GO:0008283//cell population proliferation;GO:0008284//positive regulation of cell population proliferation;GO:0009615//response to virus;GO:0033387//putrescine biosynthetic process from ornithine;GO:0042176//regulation of protein catabolic process	--
ENSG00000171223	3121	2297	2792	1916	2839	2079	196.236	182.52	199.922	146.588	139.985	149.228	192.893	145.267	-0.409091	3.55426e-14	3.66826e-12	JUNB	JunB proto-oncogene, AP-1 transcription factor subunit [Source:HGNC Symbol;Acc:HGNC:6205]	Organismal Systems;Organismal Systems;Environmental Information Processing	Development and regeneration;Endocrine system;Signal transduction	ko04380//Osteoclast differentiation;ko04935//Growth hormone synthesis, secretion and action;ko04668//TNF signaling pathway	K09028;K09028;K09028	GO:0000785//chromatin;GO:0005634//nucleus;GO:0005654//nucleoplasm;GO:0005667//transcription regulator complex;GO:0035976//transcription factor AP-1 complex;GO:0090575//RNA polymerase II transcription regulator complex	GO:0000977//RNA polymerase II transcription regulatory region sequence-specific DNA binding;GO:0000978//RNA polymerase II cis-regulatory region sequence-specific DNA binding;GO:0000981//DNA-binding transcription factor activity, RNA polymerase II-specific;GO:0001228//DNA-binding transcription activator activity, RNA polymerase II-specific;GO:0003677//DNA binding;GO:0003690//double-stranded DNA bi…	GO:0001570//vasculogenesis;GO:0001649//osteoblast differentiation;GO:0001701//in utero embryonic development;GO:0001829//trophectodermal cell differentiation;GO:0002158//osteoclast proliferation;GO:0006355//regulation of transcription, DNA-templated;GO:0006357//regulation of transcription by RNA polymerase II;GO:0030154//cell differentiation;GO:0030316//osteoclast differentiation;GO:0033687//oste…	TF_bZIP
ENSG00000116260	5162	4693	4796	5512	9064	6319	192.684	220.287	219.833	266.454	282.01	268.052	210.935	272.172	0.367722	4.26586e-14	4.37517e-12	QSOX1	quiescin sulfhydryl oxidase 1 [Source:HGNC Symbol;Acc:HGNC:9756]	-	-	-	-	GO:0000139//Golgi membrane;GO:0005576//extracellular region;GO:0005615//extracellular space;GO:0005788//endoplasmic reticulum lumen;GO:0005794//Golgi apparatus;GO:0016020//membrane;GO:0031093//platelet alpha granule lumen;GO:0035580//specific granule lumen;GO:0043231//intracellular membrane-bounded organelle;GO:0045171//intercellular bridge;GO:0070062//extracellular exosome;GO:1904724//tertiary g…	GO:0003756//protein disulfide isomerase activity;GO:0016491//oxidoreductase activity;GO:0016971//flavin-linked sulfhydryl oxidase activity;GO:0016972//thiol oxidase activity;GO:0071949//FAD binding	GO:0006457//protein folding;GO:0016242//negative regulation of macroautophagy;GO:0085029//extracellular matrix assembly	--
ENSG00000137936	825	703	744	1046	1561	1071	30.851	33.075	32.478	48.452	45.959	45.697	32.1347	46.7027	0.539374	4.37237e-14	4.45656e-12	BCAR3	BCAR3 adaptor protein, NSP family member [Source:HGNC Symbol;Acc:HGNC:973]	-	-	-	-	GO:0005737//cytoplasm;GO:0005925//focal adhesion;GO:0016020//membrane;GO:0070161//anchoring junction	GO:0001784//phosphotyrosine residue binding;GO:0005085//guanyl-nucleotide exchange factor activity;GO:0005515//protein binding;GO:0019900//kinase binding	GO:0002089//lens morphogenesis in camera-type eye;GO:0007165//signal transduction;GO:0007264//small GTPase mediated signal transduction;GO:0008286//insulin receptor signaling pathway;GO:0009410//response to xenobiotic stimulus;GO:0033138//positive regulation of peptidyl-serine phosphorylation;GO:0043410//positive regulation of MAPK cascade;GO:0043547//positive regulation of GTPase activity;GO:004…	--
ENSG00000052802	926	958	990	1795	3958	2526	50.048	64.535	60.422	120.816	173.822	154.933	58.335	149.857	1.36115	5.76357e-14	5.83828e-12	MSMO1	methylsterol monooxygenase 1 [Source:HGNC Symbol;Acc:HGNC:10545]	Metabolism;Metabolism	Global and overview maps;Lipid metabolism	ko01100//Metabolic pathways;ko00100//Steroid biosynthesis	K07750;K07750	GO:0005783//endoplasmic reticulum;GO:0005789//endoplasmic reticulum membrane;GO:0005886//plasma membrane;GO:0016020//membrane	GO:0000254//C-4 methylsterol oxidase activity;GO:0005506//iron ion binding;GO:0005515//protein binding;GO:0016491//oxidoreductase activity	GO:0006629//lipid metabolic process;GO:0006631//fatty acid metabolic process;GO:0006694//steroid biosynthetic process;GO:0006695//cholesterol biosynthetic process;GO:0008202//steroid metabolic process;GO:0008203//cholesterol metabolic process;GO:0008610//lipid biosynthetic process;GO:0016126//sterol biosynthetic process	--
ENSG00000164176	894	639	802	436	646	516	22.618	20.3	23.077	13.482	12.87	15.104	21.9983	13.8187	-0.670776	5.82927e-14	5.86861e-12	EDIL3	EGF like repeats and discoidin domains 3 [Source:HGNC Symbol;Acc:HGNC:3173]	-	-	-	-	GO:0005576//extracellular region;GO:0062023//collagen-containing extracellular matrix;GO:0070062//extracellular exosome;GO:1903561//extracellular vesicle	GO:0005178//integrin binding;GO:0005201//extracellular matrix structural constituent;GO:0005509//calcium ion binding;GO:0046872//metal ion binding	GO:0007155//cell adhesion;GO:0010811//positive regulation of cell-substrate adhesion	--
ENSG00000107438	4710	3680	4127	3159	4664	3359	378.719	373.945	377.913	309.075	294.095	308.332	376.859	303.834	-0.310742	7.86119e-14	7.86598e-12	PDLIM1	PDZ and LIM domain 1 [Source:HGNC Symbol;Acc:HGNC:2067]	-	-	-	-	GO:0001725//stress fiber;GO:0005667//transcription regulator complex;GO:0005737//cytoplasm;GO:0005856//cytoskeleton;GO:0005912//adherens junction;GO:0005925//focal adhesion;GO:0015629//actin cytoskeleton;GO:0030018//Z disc;GO:0031941//filamentous actin	GO:0003713//transcription coactivator activity;GO:0003779//actin binding;GO:0005515//protein binding;GO:0046872//metal ion binding;GO:0051371//muscle alpha-actinin binding;GO:0098641//cadherin binding involved in cell-cell adhesion	GO:0001666//response to hypoxia;GO:0006357//regulation of transcription by RNA polymerase II;GO:0006979//response to oxidative stress;GO:0007507//heart development;GO:0010761//fibroblast migration;GO:0030011//maintenance of cell polarity;GO:0030036//actin cytoskeleton organization;GO:0030950//establishment or maintenance of actin cytoskeleton polarity;GO:0043149//stress fiber assembly;GO:0045893/…	--
ENSG00000130164	2658	2540	2546	3869	7694	5039	65.562	80.596	75.181	117.52	145.83	140.497	73.7797	134.616	0.867551	1.45201e-13	1.44409e-11	LDLR	low density lipoprotein receptor [Source:HGNC Symbol;Acc:HGNC:6547]	Cellular Processes;Human Diseases;Human Diseases;Human Diseases;Human Diseases;Organismal Systems;Organismal Systems;Organismal Systems;Organismal Systems;Organismal Systems	Transport and catabolism;Cardiovascular disease;Endocrine and metabolic disease;Infectious disease: viral;Infectious disease: parasitic;Endocrine system;Digestive system;Endocrine system;Endocrine system;Digestive system	ko04144//Endocytosis;ko05417//Lipid and atherosclerosis;ko04934//Cushing syndrome;ko05160//Hepatitis C;ko05145//Toxoplasmosis;ko04925//Aldosterone synthesis and secretion;ko04976//Bile secretion;ko04927//Cortisol synthesis and secretion;ko04913//Ovarian steroidogenesis;ko04979//Cholesterol metabolism	K12473;K12473;K12473;K12473;K12473;K12473;K12473;K12473;K12473;K12473	GO:0005764//lysosome;GO:0005768//endosome;GO:0005769//early endosome;GO:0005770//late endosome;GO:0005794//Golgi apparatus;GO:0005886//plasma membrane;GO:0005905//clathrin-coated pit;GO:0009897//external side of plasma membrane;GO:0009986//cell surface;GO:0010008//endosome membrane;GO:0016020//membrane;GO:0016323//basolateral plasma membrane;GO:0030669//clathrin-coated endocytic vesicle membrane;…	GO:0001540//amyloid-beta binding;GO:0001618//virus receptor activity;GO:0002020//protease binding;GO:0005041//low-density lipoprotein particle receptor activity;GO:0005509//calcium ion binding;GO:0005515//protein binding;GO:0030169//low-density lipoprotein particle binding;GO:0030229//very-low-density lipoprotein particle receptor activity;GO:0032050//clathrin heavy chain binding;GO:0042802//iden…	GO:0001920//negative regulation of receptor recycling;GO:0006629//lipid metabolic process;GO:0006869//lipid transport;GO:0006897//endocytosis;GO:0006898//receptor-mediated endocytosis;GO:0006909//phagocytosis;GO:0007616//long-term memory;GO:0008202//steroid metabolic process;GO:0008203//cholesterol metabolic process;GO:0010628//positive regulation of gene expression;GO:0010629//negative regulatio…	--
ENSG00000160712	1051	994	1090	1351	2351	1474	30.332	32.285	33.965	35.697	49.231	40.972	32.194	41.9667	0.382452	1.67717e-13	1.65797e-11	IL6R	interleukin 6 receptor [Source:HGNC Symbol;Acc:HGNC:6019]	Human Diseases;Environmental Information Processing;Environmental Information Processing;Human Diseases;Human Diseases;Environmental Information Processing;Human Diseases;Environmental Information Processing;Organismal Systems;Organismal Systems;Environmental Information Processing;Human Diseases	Cancer: overview;Signal transduction;Signaling molecules and interaction;Infectious disease: viral;Infectious disease: viral;Signal transduction;Endocrine and metabolic disease;Signal transduction;Immune system;Immune system;Signaling molecules and interaction;Drug resistance: antineoplastic	ko05200//Pathways in cancer;ko04151//PI3K-Akt signaling pathway;ko04060//Cytokine-cytokine receptor interaction;ko05171//Coronavirus disease - COVID-19;ko05163//Human cytomegalovirus infection;ko04630//JAK-STAT signaling pathway;ko04932//Non-alcoholic fatty liver disease;ko04066//HIF-1 signaling pathway;ko04659//Th17 cell differentiation;ko04640//Hematopoietic cell lineage;ko04061//Viral protein …	K05055;K05055;K05055;K05055;K05055;K05055;K05055;K05055;K05055;K05055;K05055;K05055	GO:0005576//extracellular region;GO:0005615//extracellular space;GO:0005886//plasma membrane;GO:0005896//interleukin-6 receptor complex;GO:0009897//external side of plasma membrane;GO:0016020//membrane;GO:0016324//apical plasma membrane;GO:0043235//receptor complex;GO:0070110//ciliary neurotrophic factor receptor complex	GO:0004896//cytokine receptor activity;GO:0004897//ciliary neurotrophic factor receptor activity;GO:0004915//interleukin-6 receptor activity;GO:0004921//interleukin-11 receptor activity;GO:0005138//interleukin-6 receptor binding;GO:0005515//protein binding;GO:0019899//enzyme binding;GO:0019970//interleukin-11 binding;GO:0019981//interleukin-6 binding;GO:0042803//protein homodimerization activity;…	GO:0002384//hepatic immune response;GO:0002446//neutrophil mediated immunity;GO:0002548//monocyte chemotaxis;GO:0002690//positive regulation of leukocyte chemotaxis;GO:0006953//acute-phase response;GO:0008284//positive regulation of cell population proliferation;GO:0010033//response to organic substance;GO:0010536//positive regulation of activation of Janus kinase activity;GO:0010573//vascular en…	--
ENSG00000076706	1808	1480	1690	1122	1830	1163	62.529	64.686	66.563	47.217	49.633	45.917	64.5927	47.589	-0.440742	1.77309e-13	1.7423e-11	MCAM	melanoma cell adhesion molecule [Source:HGNC Symbol;Acc:HGNC:6934]	-	-	-	-	GO:0005576//extracellular region;GO:0005615//extracellular space;GO:0005886//plasma membrane;GO:0005925//focal adhesion;GO:0009897//external side of plasma membrane;GO:0016020//membrane	-	GO:0001525//angiogenesis;GO:0003094//glomerular filtration;GO:0007155//cell adhesion;GO:0009653//anatomical structure morphogenesis;GO:0030335//positive regulation of cell migration;GO:0061042//vascular wound healing	--
ENSG00000173391	1617	1379	1590	1021	1581	1129	80.972	85.314	93.082	63.219	65.749	66.815	86.456	65.261	-0.405745	2.01025e-13	1.96358e-11	OLR1	oxidized low density lipoprotein receptor 1 [Source:HGNC Symbol;Acc:HGNC:8133]	Human Diseases;Cellular Processes;Organismal Systems	Cardiovascular disease;Transport and catabolism;Endocrine system	ko05417//Lipid and atherosclerosis;ko04145//Phagosome;ko03320//PPAR signaling pathway	K08763;K08763;K08763	GO:0005576//extracellular region;GO:0005654//nucleoplasm;GO:0005886//plasma membrane;GO:0016020//membrane;GO:0035579//specific granule membrane;GO:0043231//intracellular membrane-bounded organelle;GO:0043235//receptor complex;GO:0045121//membrane raft;GO:0070821//tertiary granule membrane	GO:0005041//low-density lipoprotein particle receptor activity;GO:0005515//protein binding;GO:0030246//carbohydrate binding;GO:0042802//identical protein binding	GO:0002376//immune system process;GO:0006508//proteolysis;GO:0006897//endocytosis;GO:0006954//inflammatory response;GO:0007155//cell adhesion;GO:0007159//leukocyte cell-cell adhesion;GO:0008015//blood circulation;GO:0008219//cell death;GO:0042157//lipoprotein metabolic process	--
ENSG00000182095	5890	5214	5502	6270	9602	6858	204.625	259.622	220.975	255.288	259.172	245.041	228.407	253.167	0.14848	2.22219e-13	2.15776e-11	TNRC18	trinucleotide repeat containing 18 [Source:HGNC Symbol;Acc:HGNC:11962]	-	-	-	-	GO:0005654//nucleoplasm;GO:0005739//mitochondrion;GO:0005829//cytosol;GO:0031965//nuclear membrane	GO:0003682//chromatin binding;GO:0005515//protein binding	-	--
ENSG00000124942	15538	15413	15515	21884	36809	23485	110.239	142.117	129.114	185.331	191.293	188.131	127.157	188.252	0.566056	2.32266e-13	2.23338e-11	AHNAK	AHNAK nucleoprotein [Source:HGNC Symbol;Acc:HGNC:347]	Human Diseases	Infectious disease: bacterial	ko05132//Salmonella infection	K23934	GO:0005634//nucleus;GO:0005737//cytoplasm;GO:0005765//lysosomal membrane;GO:0005829//cytosol;GO:0005886//plasma membrane;GO:0005925//focal adhesion;GO:0015629//actin cytoskeleton;GO:0016020//membrane;GO:0030315//T-tubule;GO:0031982//vesicle;GO:0042383//sarcolemma;GO:0043034//costamere;GO:0044291//cell-cell contact zone;GO:0045121//membrane raft;GO:0070062//extracellular exosome;GO:0098797//plasma…	GO:0003723//RNA binding;GO:0005515//protein binding;GO:0042802//identical protein binding;GO:0044548//S100 protein binding;GO:0045296//cadherin binding;GO:0097493//structural molecule activity conferring elasticity	GO:0043484//regulation of RNA splicing;GO:1901385//regulation of voltage-gated calcium channel activity;GO:1905686//positive regulation of plasma membrane repair	--
ENSG00000121060	3791	3375	3582	4134	6563	4399	88.315	101.516	91.031	126.214	117.671	121.946	93.6207	121.944	0.381316	2.32729e-13	2.23338e-11	TRIM25	tripartite motif containing 25 [Source:HGNC Symbol;Acc:HGNC:12932]	Human Diseases;Environmental Information Processing;Organismal Systems	Infectious disease: viral;Signal transduction;Immune system	ko05164//Influenza A;ko04064//NF-kappa B signaling pathway;ko04622//RIG-I-like receptor signaling pathway	K10652;K10652;K10652	GO:0005634//nucleus;GO:0005654//nucleoplasm;GO:0005737//cytoplasm;GO:0005829//cytosol;GO:0010494//cytoplasmic stress granule;GO:0016604//nuclear body	GO:0003713//transcription coactivator activity;GO:0003723//RNA binding;GO:0004842//ubiquitin-protein transferase activity;GO:0005515//protein binding;GO:0016740//transferase activity;GO:0016874//ligase activity;GO:0039552//RIG-I binding;GO:0045296//cadherin binding;GO:0046872//metal ion binding;GO:0061630//ubiquitin protein ligase activity;GO:0140678//molecular function inhibitor activity	GO:0002376//immune system process;GO:0002753//cytoplasmic pattern recognition receptor signaling pathway;GO:0006511//ubiquitin-dependent protein catabolic process;GO:0006513//protein monoubiquitination;GO:0006979//response to oxidative stress;GO:0016567//protein ubiquitination;GO:0019076//viral release from host cell;GO:0030433//ubiquitin-dependent ERAD pathway;GO:0032880//regulation of protein l…	--
ENSG00000089127	515	404	442	241	370	267	25.261	29.603	29.219	16.736	15.693	16.666	28.0277	16.365	-0.776238	2.45149e-13	2.33889e-11	OAS1	2'-5'-oligoadenylate synthetase 1 [Source:HGNC Symbol;Acc:HGNC:8086]	Human Diseases;Human Diseases;Human Diseases;Organismal Systems;Human Diseases;Human Diseases;Human Diseases	Infectious disease: viral;Infectious disease: viral;Infectious disease: viral;Immune system;Infectious disease: viral;Infectious disease: viral;Infectious disease: viral	ko05168//Herpes simplex virus 1 infection;ko05171//Coronavirus disease - COVID-19;ko05169//Epstein-Barr virus infection;ko04621//NOD-like receptor signaling pathway;ko05164//Influenza A;ko05160//Hepatitis C;ko05162//Measles	K14216;K14216;K14216;K14216;K14216;K14216;K14216	GO:0005576//extracellular region;GO:0005634//nucleus;GO:0005654//nucleoplasm;GO:0005737//cytoplasm;GO:0005739//mitochondrion;GO:0005783//endoplasmic reticulum;GO:0005829//cytosol;GO:0005840//ribosome;GO:0016020//membrane;GO:0043231//intracellular membrane-bounded organelle	GO:0000166//nucleotide binding;GO:0001730//2'-5'-oligoadenylate synthetase activity;GO:0003723//RNA binding;GO:0003725//double-stranded RNA binding;GO:0005515//protein binding;GO:0005524//ATP binding;GO:0016740//transferase activity;GO:0016779//nucleotidyltransferase activity;GO:0046872//metal ion binding	GO:0002376//immune system process;GO:0006006//glucose metabolic process;GO:0009615//response to virus;GO:0032728//positive regulation of interferon-beta production;GO:0032760//positive regulation of tumor necrosis factor production;GO:0034138//toll-like receptor 3 signaling pathway;GO:0034142//toll-like receptor 4 signaling pathway;GO:0035457//cellular response to interferon-alpha;GO:0035458//cel…	--
ENSG00000176994	1284	1179	1220	1559	2372	1848	17.807	20.663	19.272	26.307	25.797	29.257	19.2473	27.1203	0.494716	2.46738e-13	2.34044e-11	SMCR8	SMCR8-C9orf72 complex subunit [Source:HGNC Symbol;Acc:HGNC:17921]	Human Diseases;Human Diseases;Cellular Processes	Neurodegenerative disease;Neurodegenerative disease;Transport and catabolism	ko05022//Pathways of neurodegeneration - multiple diseases;ko05014//Amyotrophic lateral sclerosis;ko04140//Autophagy - animal	K23611;K23611;K23611	GO:0000785//chromatin;GO:0005634//nucleus;GO:0005654//nucleoplasm;GO:0005737//cytoplasm;GO:0032045//guanyl-nucleotide exchange factor complex;GO:0042995//cell projection;GO:0045202//synapse;GO:0098793//presynapse;GO:0098794//postsynapse;GO:1990316//Atg1/ULK1 kinase complex	GO:0004860//protein kinase inhibitor activity;GO:0005085//guanyl-nucleotide exchange factor activity;GO:0005096//GTPase activator activity;GO:0005515//protein binding;GO:0019901//protein kinase binding	GO:0006469//negative regulation of protein kinase activity;GO:0006914//autophagy;GO:0010506//regulation of autophagy;GO:0010629//negative regulation of gene expression;GO:0016242//negative regulation of macroautophagy;GO:0032008//positive regulation of TOR signaling;GO:0043547//positive regulation of GTPase activity;GO:0045920//negative regulation of exocytosis;GO:0050777//negative regulation of …	--
ENSG00000165699	1170	1041	1073	1338	2231	1564	29.35	36.683	31.064	39.075	41.229	39.134	32.3657	39.8127	0.298763	2.54855e-13	2.40355e-11	TSC1	TSC complex subunit 1 [Source:HGNC Symbol;Acc:HGNC:12362]	Human Diseases;Environmental Information Processing;Human Diseases;Organismal Systems;Human Diseases;Cellular Processes;Environmental Information Processing;Environmental Information Processing;Cellular Processes;Organismal Systems;Environmental Information Processing;Human Diseases;Organismal Systems	Infectious disease: viral;Signal transduction;Infectious disease: viral;Environmental adaptation;Infectious disease: viral;Cell growth and death;Signal transduction;Signal transduction;Transport and catabolism;Endocrine system;Signal transduction;Cancer: overview;Aging	ko05168//Herpes simplex virus 1 infection;ko04151//PI3K-Akt signaling pathway;ko05165//Human papillomavirus infection;ko04714//Thermogenesis;ko05163//Human cytomegalovirus infection;ko04218//Cellular senescence;ko04150//mTOR signaling pathway;ko04072//Phospholipase D signaling pathway;ko04140//Autophagy - animal;ko04910//Insulin signaling pathway;ko04152//AMPK signaling pathway;ko05231//Choline m…	K07206;K07206;K07206;K07206;K07206;K07206;K07206;K07206;K07206;K07206;K07206;K07206;K07206	GO:0005634//nucleus;GO:0005737//cytoplasm;GO:0005811//lipid droplet;GO:0005829//cytosol;GO:0005884//actin filament;GO:0005886//plasma membrane;GO:0005938//cell cortex;GO:0014069//postsynaptic density;GO:0016020//membrane;GO:0030027//lamellipodium;GO:0032991//protein-containing complex;GO:0033596//TSC1-TSC2 complex;GO:0048471//perinuclear region of cytoplasm;GO:0101031//chaperone complex	GO:0005515//protein binding;GO:0030544//Hsp70 protein binding;GO:0042030//ATPase inhibitor activity;GO:0051087//chaperone binding;GO:0051879//Hsp90 protein binding	GO:0001822//kidney development;GO:0001843//neural tube closure;GO:0001952//regulation of cell-matrix adhesion;GO:0002250//adaptive immune response;GO:0006407//rRNA export from nucleus;GO:0006417//regulation of translation;GO:0006813//potassium ion transport;GO:0007160//cell-matrix adhesion;GO:0007399//nervous system development;GO:0008283//cell population proliferation;GO:0008285//negative regula…	--
ENSG00000100292	167	190	169	299	565	376	13.631	17.779	14.655	27.149	32.964	32.088	15.355	30.7337	1.00111	2.62242e-13	2.45908e-11	HMOX1	heme oxygenase 1 [Source:HGNC Symbol;Acc:HGNC:5013]	Metabolism;Human Diseases;Human Diseases;Human Diseases;Human Diseases;Human Diseases;Environmental Information Processing;Organismal Systems;Metabolism;Cellular Processes	Global and overview maps;Cancer: overview;Cancer: overview;Cancer: specific types;Cancer: overview;Cardiovascular disease;Signal transduction;Digestive system;Metabolism of cofactors and vitamins;Cell growth and death	ko01100//Metabolic pathways;ko05200//Pathways in cancer;ko05208//Chemical carcinogenesis - reactive oxygen species;ko05225//Hepatocellular carcinoma;ko05206//MicroRNAs in cancer;ko05418//Fluid shear stress and atherosclerosis;ko04066//HIF-1 signaling pathway;ko04978//Mineral absorption;ko00860//Porphyrin metabolism;ko04216//Ferroptosis	K00510;K00510;K00510;K00510;K00510;K00510;K00510;K00510;K00510;K00510	GO:0005615//extracellular space;GO:0005634//nucleus;GO:0005654//nucleoplasm;GO:0005741//mitochondrial outer membrane;GO:0005783//endoplasmic reticulum;GO:0005789//endoplasmic reticulum membrane;GO:0005829//cytosol;GO:0016020//membrane;GO:0048471//perinuclear region of cytoplasm	GO:0004392//heme oxygenase (decyclizing) activity;GO:0005198//structural molecule activity;GO:0005515//protein binding;GO:0016491//oxidoreductase activity;GO:0019899//enzyme binding;GO:0020037//heme binding;GO:0042802//identical protein binding;GO:0042803//protein homodimerization activity;GO:0046872//metal ion binding	GO:0001525//angiogenesis;GO:0001935//endothelial cell proliferation;GO:0002246//wound healing involved in inflammatory response;GO:0002686//negative regulation of leukocyte migration;GO:0006788//heme oxidation;GO:0006879//cellular iron ion homeostasis;GO:0006915//apoptotic process;GO:0006979//response to oxidative stress;GO:0014806//smooth muscle hyperplasia;GO:0016236//macroautophagy;GO:0016239/…	--
ENSG00000006432	1254	1195	1237	1552	2531	1695	15.691	18.356	16.292	22.025	23.326	22.656	16.7797	22.669	0.434007	2.76146e-13	2.57475e-11	MAP3K9	mitogen-activated protein kinase kinase kinase 9 [Source:HGNC Symbol;Acc:HGNC:6861]	-	-	-	-	GO:0005575//cellular_component	GO:0000166//nucleotide binding;GO:0004672//protein kinase activity;GO:0004674//protein serine/threonine kinase activity;GO:0004706//JUN kinase kinase kinase activity;GO:0004708//MAP kinase kinase activity;GO:0004709//MAP kinase kinase kinase activity;GO:0004713//protein tyrosine kinase activity;GO:0005515//protein binding;GO:0005524//ATP binding;GO:0016301//kinase activity;GO:0016740//transferase…	GO:0000165//MAPK cascade;GO:0006468//protein phosphorylation;GO:0006915//apoptotic process;GO:0016310//phosphorylation;GO:0043065//positive regulation of apoptotic process;GO:0046777//protein autophosphorylation	--
ENSG00000124762	1933	1717	1830	2153	3748	2407	104.759	117.606	112.862	142.124	160.495	149.376	111.742	150.665	0.431168	2.78443e-13	2.58149e-11	CDKN1A	cyclin dependent kinase inhibitor 1A [Source:HGNC Symbol;Acc:HGNC:1784]	Human Diseases;Environmental Information Processing;Human Diseases;Human Diseases;Human Diseases;Human Diseases;Human Diseases;Human Diseases;Human Diseases;Human Diseases;Environmental Information Processing;Human Diseases;Human Diseases;Human Diseases;Cellular Processes;Human Diseases;Human Diseases;Organismal Systems;Human Diseases;Human Diseases;Environmental Information Processing;Cellular P…	Cancer: overview;Signal transduction;Infectious disease: viral;Infectious disease: viral;Infectious disease: viral;Cancer: overview;Cancer: overview;Infectious disease: viral;Infectious disease: viral;Cancer: overview;Signal transduction;Cancer: specific types;Infectious disease: viral;Cancer: overview;Cell growth and death;Endocrine and metabolic disease;Infectious disease: viral;Endocrine syste…	ko05200//Pathways in cancer;ko04151//PI3K-Akt signaling pathway;ko05165//Human papillomavirus infection;ko05163//Human cytomegalovirus infection;ko05166//Human T-cell leukemia virus 1 infection;ko05203//Viral carcinogenesis;ko05205//Proteoglycans in cancer;ko05169//Epstein-Barr virus infection;ko05167//Kaposi sarcoma-associated herpesvirus infection;ko05202//Transcriptional misregulation in cance…	K06625;K06625;K06625;K06625;K06625;K06625;K06625;K06625;K06625;K06625;K06625;K06625;K06625;K06625;K06625;K06625;K06625;K06625;K06625;K06625;K06625;K06625;K06625;K06625;K06625;K06625;K06625;K06625;K06625;K06625;K06625;K06625;K06625;K06625;K06625;K06625;K06625;K06625;K06625;K06625;K06625	GO:0000307//cyclin-dependent protein kinase holoenzyme complex;GO:0005634//nucleus;GO:0005654//nucleoplasm;GO:0005730//nucleolus;GO:0005737//cytoplasm;GO:0005829//cytosol;GO:0016604//nuclear body;GO:0032991//protein-containing complex;GO:0048471//perinuclear region of cytoplasm;GO:0070557//PCNA-p21 complex	GO:0004860//protein kinase inhibitor activity;GO:0004861//cyclin-dependent protein serine/threonine kinase inhibitor activity;GO:0005515//protein binding;GO:0016301//kinase activity;GO:0019901//protein kinase binding;GO:0019912//cyclin-dependent protein kinase activating kinase activity;GO:0030332//cyclin binding;GO:0031625//ubiquitin protein ligase binding;GO:0044877//protein-containing complex …	GO:0000079//regulation of cyclin-dependent protein serine/threonine kinase activity;GO:0000082//G1/S transition of mitotic cell cycle;GO:0001933//negative regulation of protein phosphorylation;GO:0001934//positive regulation of protein phosphorylation;GO:0006606//protein import into nucleus;GO:0006974//cellular response to DNA damage stimulus;GO:0006977//DNA damage response, signal transduction b…	--
ENSG00000272398	2918	2345	2565	1896	3009	1983	155.607	158.468	156.431	123.403	128.082	123.376	156.835	124.954	-0.327857	3.04363e-13	2.80595e-11	CD24	CD24 molecule [Source:HGNC Symbol;Acc:HGNC:1645]	Organismal Systems	Immune system	ko04640//Hematopoietic cell lineage	K06469	GO:0005886//plasma membrane;GO:0009986//cell surface;GO:0016020//membrane;GO:0043231//intracellular membrane-bounded organelle;GO:0045121//membrane raft	GO:0005515//protein binding;GO:0019901//protein kinase binding;GO:0030296//protein tyrosine kinase activator activity	GO:0001666//response to hypoxia;GO:0001775//cell activation;GO:0001959//regulation of cytokine-mediated signaling pathway;GO:0002237//response to molecule of bacterial origin;GO:0002768//immune response-regulating cell surface receptor signaling pathway;GO:0007155//cell adhesion;GO:0007204//positive regulation of cytosolic calcium ion concentration;GO:0016055//Wnt signaling pathway;GO:0016477//ce…	--
ENSG00000164171	2696	2647	2455	3246	5415	3407	40.328	51.495	42	61.517	65.097	61.593	44.6077	62.7357	0.491994	3.49081e-13	3.20023e-11	ITGA2	integrin subunit alpha 2 [Source:HGNC Symbol;Acc:HGNC:6137]	Human Diseases;Environmental Information Processing;Human Diseases;Cellular Processes;Human Diseases;Cellular Processes;Cellular Processes;Organismal Systems;Organismal Systems;Human Diseases;Human Diseases;Human Diseases;Environmental Information Processing;Human Diseases	Cancer: overview;Signal transduction;Infectious disease: viral;Cell motility;Cancer: overview;Cellular community - eukaryotes;Transport and catabolism;Immune system;Immune system;Cardiovascular disease;Cancer: specific types;Cardiovascular disease;Signaling molecules and interaction;Cardiovascular disease	ko05200//Pathways in cancer;ko04151//PI3K-Akt signaling pathway;ko05165//Human papillomavirus infection;ko04810//Regulation of actin cytoskeleton;ko05205//Proteoglycans in cancer;ko04510//Focal adhesion;ko04145//Phagosome;ko04611//Platelet activation;ko04640//Hematopoietic cell lineage;ko05414//Dilated cardiomyopathy;ko05222//Small cell lung cancer;ko05410//Hypertrophic cardiomyopathy;ko04512//EC…	K06481;K06481;K06481;K06481;K06481;K06481;K06481;K06481;K06481;K06481;K06481;K06481;K06481;K06481	GO:0005886//plasma membrane;GO:0005925//focal adhesion;GO:0008305//integrin complex;GO:0009897//external side of plasma membrane;GO:0009986//cell surface;GO:0016020//membrane;GO:0030424//axon;GO:0034666//integrin alpha2-beta1 complex;GO:0042995//cell projection;GO:0043679//axon terminus;GO:0045178//basal part of cell;GO:0048471//perinuclear region of cytoplasm;GO:0098793//presynapse	GO:0001540//amyloid-beta binding;GO:0001618//virus receptor activity;GO:0005178//integrin binding;GO:0005515//protein binding;GO:0005518//collagen binding;GO:0038064//collagen receptor activity;GO:0043236//laminin binding;GO:0043395//heparan sulfate proteoglycan binding;GO:0044877//protein-containing complex binding;GO:0046872//metal ion binding;GO:0098639//collagen binding involved in cell-matri…	GO:0001666//response to hypoxia;GO:0002687//positive regulation of leukocyte migration;GO:0006929//substrate-dependent cell migration;GO:0006971//hypotonic response;GO:0007155//cell adhesion;GO:0007160//cell-matrix adhesion;GO:0007229//integrin-mediated signaling pathway;GO:0007565//female pregnancy;GO:0007596//blood coagulation;GO:0009410//response to xenobiotic stimulus;GO:0009887//animal organ…	--
ENSG00000162734	4749	4456	4691	5293	9053	6015	227.079	270.475	255.897	307.307	340.544	330.028	251.15	325.96	0.376142	3.7914e-13	3.45649e-11	PEA15	proliferation and apoptosis adaptor protein 15 [Source:HGNC Symbol;Acc:HGNC:8822]	-	-	-	-	GO:0005654//nucleoplasm;GO:0005737//cytoplasm;GO:0005829//cytosol;GO:0005875//microtubule associated complex;GO:0043231//intracellular membrane-bounded organelle	GO:0005515//protein binding	GO:0000165//MAPK cascade;GO:0006915//apoptotic process;GO:0008643//carbohydrate transport;GO:0042981//regulation of apoptotic process;GO:0046325//negative regulation of glucose import;GO:1902042//negative regulation of extrinsic apoptotic signaling pathway via death domain receptors;GO:1902043//positive regulation of extrinsic apoptotic signaling pathway via death domain receptors	--
ENSG00000197355	385	368	430	567	1006	680	16.207	16.659	17.79	24.773	29.075	29.633	16.8853	27.827	0.720715	3.87215e-13	3.5106e-11	UAP1L1	UDP-N-acetylglucosamine pyrophosphorylase 1 like 1 [Source:HGNC Symbol;Acc:HGNC:28082]	Metabolism;Metabolism	Global and overview maps;Carbohydrate metabolism	ko01100//Metabolic pathways;ko00520//Amino sugar and nucleotide sugar metabolism	K00972;K00972	-	GO:0003977//UDP-N-acetylglucosamine diphosphorylase activity;GO:0016740//transferase activity;GO:0016779//nucleotidyltransferase activity;GO:0070569//uridylyltransferase activity	GO:0006048//UDP-N-acetylglucosamine biosynthetic process	--
ENSG00000175197	1042	951	1030	1278	2169	1391	132.286	153.219	149.456	197.991	216.8	202.558	144.987	205.783	0.5052	3.96231e-13	3.57261e-11	DDIT3	DNA damage inducible transcript 3 [Source:HGNC Symbol;Acc:HGNC:2726]	Human Diseases;Human Diseases;Human Diseases;Environmental Information Processing;Human Diseases;Human Diseases;Human Diseases;Human Diseases;Genetic Information Processing;Human Diseases;Cellular Processes	Neurodegenerative disease;Neurodegenerative disease;Neurodegenerative disease;Signal transduction;Neurodegenerative disease;Neurodegenerative disease;Cardiovascular disease;Cancer: overview;Folding, sorting and degradation;Endocrine and metabolic disease;Cell growth and death	ko05022//Pathways of neurodegeneration - multiple diseases;ko05010//Alzheimer disease;ko05014//Amyotrophic lateral sclerosis;ko04010//MAPK signaling pathway;ko05020//Prion disease;ko05012//Parkinson disease;ko05417//Lipid and atherosclerosis;ko05202//Transcriptional misregulation in cancer;ko04141//Protein processing in endoplasmic reticulum;ko04932//Non-alcoholic fatty liver disease;ko04210//Apo…	K04452;K04452;K04452;K04452;K04452;K04452;K04452;K04452;K04452;K04452;K04452	GO:0000785//chromatin;GO:0005634//nucleus;GO:0005667//transcription regulator complex;GO:0005737//cytoplasm;GO:0005770//late endosome;GO:0005829//cytosol;GO:0032993//protein-DNA complex;GO:0036488//CHOP-C/EBP complex;GO:0090575//RNA polymerase II transcription regulator complex;GO:1990617//CHOP-ATF4 complex;GO:1990622//CHOP-ATF3 complex	GO:0000976//transcription cis-regulatory region binding;GO:0000978//RNA polymerase II cis-regulatory region sequence-specific DNA binding;GO:0000981//DNA-binding transcription factor activity, RNA polymerase II-specific;GO:0001228//DNA-binding transcription activator activity, RNA polymerase II-specific;GO:0003677//DNA binding;GO:0003700//DNA-binding transcription factor activity;GO:0005515//prot…	GO:0000122//negative regulation of transcription by RNA polymerase II;GO:0001955//blood vessel maturation;GO:0006355//regulation of transcription, DNA-templated;GO:0006357//regulation of transcription by RNA polymerase II;GO:0006915//apoptotic process;GO:0006974//cellular response to DNA damage stimulus;GO:0006983//ER overload response;GO:0006986//response to unfolded protein;GO:0007049//cell cyc…	TF_bZIP
ENSG00000100504	7927	6396	6939	5660	8356	5806	325.993	332.435	325.01	283.295	269.479	272.669	327.813	275.148	-0.252666	4.09387e-13	3.66507e-11	PYGL	glycogen phosphorylase L [Source:HGNC Symbol;Acc:HGNC:9725]	Metabolism;Cellular Processes;Organismal Systems;Human Diseases;Organismal Systems;Metabolism	Global and overview maps;Cell growth and death;Endocrine system;Endocrine and metabolic disease;Endocrine system;Carbohydrate metabolism	ko01100//Metabolic pathways;ko04217//Necroptosis;ko04910//Insulin signaling pathway;ko04931//Insulin resistance;ko04922//Glucagon signaling pathway;ko00500//Starch and sucrose metabolism	K00688;K00688;K00688;K00688;K00688;K00688	GO:0005576//extracellular region;GO:0005737//cytoplasm;GO:0005829//cytosol;GO:0034774//secretory granule lumen;GO:0070062//extracellular exosome;GO:1904813//ficolin-1-rich granule lumen	GO:0000166//nucleotide binding;GO:0002060//purine nucleobase binding;GO:0003824//catalytic activity;GO:0004645//1,4-alpha-oligoglucan phosphorylase activity;GO:0005515//protein binding;GO:0005524//ATP binding;GO:0005536//glucose binding;GO:0008184//glycogen phosphorylase activity;GO:0016208//AMP binding;GO:0016740//transferase activity;GO:0016757//glycosyltransferase activity;GO:0019842//vitamin …	GO:0005975//carbohydrate metabolic process;GO:0005977//glycogen metabolic process;GO:0005980//glycogen catabolic process;GO:0006015//5-phosphoribose 1-diphosphate biosynthetic process;GO:0008152//metabolic process;GO:0009617//response to bacterium;GO:0042593//glucose homeostasis;GO:0070266//necroptotic process	--
ENSG00000244405	1199	1173	1181	1493	2543	1672	42.413	57.537	45.013	56.554	67.378	61.474	48.321	61.802	0.355003	4.10953e-13	3.66507e-11	ETV5	ETS variant transcription factor 5 [Source:HGNC Symbol;Acc:HGNC:3494]	Human Diseases;Human Diseases	Cancer: overview;Cancer: specific types	ko05202//Transcriptional misregulation in cancer;ko05215//Prostate cancer	K15593;K15593	GO:0000785//chromatin;GO:0005634//nucleus;GO:0005654//nucleoplasm	GO:0000976//transcription cis-regulatory region binding;GO:0000977//RNA polymerase II transcription regulatory region sequence-specific DNA binding;GO:0000981//DNA-binding transcription factor activity, RNA polymerase II-specific;GO:0001228//DNA-binding transcription activator activity, RNA polymerase II-specific;GO:0003677//DNA binding;GO:0003700//DNA-binding transcription factor activity;GO:000…	GO:0000122//negative regulation of transcription by RNA polymerase II;GO:0006355//regulation of transcription, DNA-templated;GO:0006357//regulation of transcription by RNA polymerase II;GO:0034599//cellular response to oxidative stress;GO:0045666//positive regulation of neuron differentiation;GO:0045944//positive regulation of transcription by RNA polymerase II;GO:0048133//male germ-line stem cel…	ETS
ENSG00000186480	491	573	465	1177	2688	1656	23.549	32.882	23.108	62.977	98.35	86.342	26.513	82.5563	1.63868	4.23737e-13	3.75866e-11	INSIG1	insulin induced gene 1 [Source:HGNC Symbol;Acc:HGNC:6083]	-	-	-	-	GO:0005783//endoplasmic reticulum;GO:0005789//endoplasmic reticulum membrane;GO:0016020//membrane;GO:0032937//SREBP-SCAP-Insig complex	GO:0005515//protein binding;GO:0008142//oxysterol binding;GO:0008289//lipid binding;GO:0140311//protein sequestering activity	GO:0006629//lipid metabolic process;GO:0006641//triglyceride metabolic process;GO:0006695//cholesterol biosynthetic process;GO:0006991//response to sterol depletion;GO:0008202//steroid metabolic process;GO:0008203//cholesterol metabolic process;GO:0010894//negative regulation of steroid biosynthetic process;GO:0016126//sterol biosynthetic process;GO:0032869//cellular response to insulin stimulus;…	--
ENSG00000140941	4270	4052	3928	4674	8463	5535	229.984	277.4	239.424	305.313	356.346	338.026	248.936	333.228	0.420736	4.96043e-13	4.37638e-11	MAP1LC3B	microtubule associated protein 1 light chain 3 beta [Source:HGNC Symbol;Acc:HGNC:13352]	Human Diseases;Human Diseases;Human Diseases;Human Diseases;Organismal Systems;Cellular Processes;Environmental Information Processing;Cellular Processes;Cellular Processes	Neurodegenerative disease;Neurodegenerative disease;Infectious disease: bacterial;Infectious disease: viral;Immune system;Transport and catabolism;Signal transduction;Transport and catabolism;Cell growth and death	ko05022//Pathways of neurodegeneration - multiple diseases;ko05014//Amyotrophic lateral sclerosis;ko05131//Shigellosis;ko05167//Kaposi sarcoma-associated herpesvirus infection;ko04621//NOD-like receptor signaling pathway;ko04140//Autophagy - animal;ko04371//Apelin signaling pathway;ko04137//Mitophagy - animal;ko04216//Ferroptosis	K10435;K10435;K10435;K10435;K10435;K10435;K10435;K10435;K10435	GO:0000421//autophagosome membrane;GO:0005737//cytoplasm;GO:0005739//mitochondrion;GO:0005776//autophagosome;GO:0005829//cytosol;GO:0005856//cytoskeleton;GO:0005874//microtubule;GO:0005930//axoneme;GO:0012505//endomembrane system;GO:0016020//membrane;GO:0031090//organelle membrane;GO:0031410//cytoplasmic vesicle;GO:0031966//mitochondrial membrane;GO:0043231//intracellular membrane-bounded organel…	GO:0005515//protein binding;GO:0008017//microtubule binding;GO:0031625//ubiquitin protein ligase binding;GO:0097001//ceramide binding	GO:0000045//autophagosome assembly;GO:0000422//autophagy of mitochondrion;GO:0000423//mitophagy;GO:0006914//autophagy;GO:0006995//cellular response to nitrogen starvation;GO:0009267//cellular response to starvation;GO:0016236//macroautophagy;GO:0097352//autophagosome maturation	--
ENSG00000068078	1156	803	983	600	950	648	39.079	33.439	35.876	23.024	24.165	22.815	36.1313	23.3347	-0.630776	7.23736e-13	6.35107e-11	FGFR3	fibroblast growth factor receptor 3 [Source:HGNC Symbol;Acc:HGNC:3690]	Human Diseases;Environmental Information Processing;Environmental Information Processing;Cellular Processes;Environmental Information Processing;Environmental Information Processing;Cellular Processes;Environmental Information Processing;Human Diseases;Cellular Processes;Human Diseases;Human Diseases;Human Diseases	Cancer: overview;Signal transduction;Signal transduction;Transport and catabolism;Signal transduction;Signal transduction;Cell motility;Signal transduction;Cancer: overview;Cellular community - eukaryotes;Drug resistance: antineoplastic;Cancer: overview;Cancer: specific types	ko05200//Pathways in cancer;ko04151//PI3K-Akt signaling pathway;ko04010//MAPK signaling pathway;ko04144//Endocytosis;ko04020//Calcium signaling pathway;ko04014//Ras signaling pathway;ko04810//Regulation of actin cytoskeleton;ko04015//Rap1 signaling pathway;ko05206//MicroRNAs in cancer;ko04550//Signaling pathways regulating pluripotency of stem cells;ko01521//EGFR tyrosine kinase inhibitor resista…	K05094;K05094;K05094;K05094;K05094;K05094;K05094;K05094;K05094;K05094;K05094;K05094;K05094	GO:0005576//extracellular region;GO:0005783//endoplasmic reticulum;GO:0005794//Golgi apparatus;GO:0005886//plasma membrane;GO:0005925//focal adhesion;GO:0009986//cell surface;GO:0016020//membrane;GO:0030133//transport vesicle;GO:0031410//cytoplasmic vesicle;GO:0043235//receptor complex	GO:0000166//nucleotide binding;GO:0004672//protein kinase activity;GO:0004713//protein tyrosine kinase activity;GO:0004714//transmembrane receptor protein tyrosine kinase activity;GO:0005007//fibroblast growth factor-activated receptor activity;GO:0005515//protein binding;GO:0005524//ATP binding;GO:0016301//kinase activity;GO:0016740//transferase activity;GO:0017134//fibroblast growth factor bind…	GO:0000165//MAPK cascade;GO:0001501//skeletal system development;GO:0001958//endochondral ossification;GO:0002062//chondrocyte differentiation;GO:0003416//endochondral bone growth;GO:0006468//protein phosphorylation;GO:0006915//apoptotic process;GO:0007169//transmembrane receptor protein tyrosine kinase signaling pathway;GO:0007267//cell-cell signaling;GO:0008284//positive regulation of cell popu…	--
ENSG00000132182	12933	10771	11545	9559	14079	9901	210.731	221.202	212.89	186.499	181.599	182.367	214.941	183.488	-0.228252	7.70383e-13	6.72446e-11	NUP210	nucleoporin 210 [Source:HGNC Symbol;Acc:HGNC:30052]	Human Diseases;Genetic Information Processing	Neurodegenerative disease;Translation	ko05014//Amyotrophic lateral sclerosis;ko03013//Nucleocytoplasmic transport	K14314;K14314	GO:0005634//nucleus;GO:0005635//nuclear envelope;GO:0005643//nuclear pore;GO:0005783//endoplasmic reticulum;GO:0005789//endoplasmic reticulum membrane;GO:0016020//membrane;GO:0031965//nuclear membrane	GO:0005515//protein binding	GO:0006913//nucleocytoplasmic transport;GO:0015031//protein transport;GO:0051028//mRNA transport	--
ENSG00000159403	679	398	501	278	368	281	42.8	32.248	33.261	21.796	17.767	21.739	36.103	20.434	-0.821147	8.51791e-13	7.39571e-11	C1R	complement C1r [Source:HGNC Symbol;Acc:HGNC:1246]	Human Diseases;Cellular Processes;Human Diseases;Human Diseases;Organismal Systems;Human Diseases	Infectious disease: viral;Transport and catabolism;Immune disease;Infectious disease: bacterial;Immune system;Infectious disease: bacterial	ko05171//Coronavirus disease - COVID-19;ko04145//Phagosome;ko05322//Systemic lupus erythematosus;ko05150//Staphylococcus aureus infection;ko04610//Complement and coagulation cascades;ko05133//Pertussis	K01330;K01330;K01330;K01330;K01330;K01330	GO:0005576//extracellular region	GO:0004252//serine-type endopeptidase activity;GO:0005509//calcium ion binding;GO:0008233//peptidase activity;GO:0008236//serine-type peptidase activity;GO:0016787//hydrolase activity	GO:0002376//immune system process;GO:0006508//proteolysis;GO:0006956//complement activation;GO:0045087//innate immune response	--
ENSG00000170144	6464	5461	5777	4664	7070	4761	263.94	267.788	267.771	218.637	216.672	216.372	266.5	217.227	-0.29493	9.47198e-13	8.1808e-11	HNRNPA3	heterogeneous nuclear ribonucleoprotein A3 [Source:HGNC Symbol;Acc:HGNC:24941]	Human Diseases;Genetic Information Processing	Neurodegenerative disease;Transcription	ko05014//Amyotrophic lateral sclerosis;ko03040//Spliceosome	K12741;K12741	GO:0005634//nucleus;GO:0005654//nucleoplasm;GO:0005681//spliceosomal complex;GO:0071013//catalytic step 2 spliceosome;GO:1990904//ribonucleoprotein complex	GO:0003676//nucleic acid binding;GO:0003723//RNA binding;GO:0005515//protein binding	GO:0000398//mRNA splicing, via spliceosome;GO:0006397//mRNA processing;GO:0008380//RNA splicing	--
ENSG00000090674	211	185	214	315	607	393	11.65	12.908	13.893	22.228	27.331	25.285	12.817	24.948	0.960866	1.11293e-12	9.56185e-11	MCOLN1	mucolipin TRP cation channel 1 [Source:HGNC Symbol;Acc:HGNC:13356]	Environmental Information Processing;Cellular Processes	Signal transduction;Transport and catabolism	ko04020//Calcium signaling pathway;ko04142//Lysosome	K04992;K04992	GO:0001891//phagocytic cup;GO:0005654//nucleoplasm;GO:0005764//lysosome;GO:0005765//lysosomal membrane;GO:0005768//endosome;GO:0005770//late endosome;GO:0005794//Golgi apparatus;GO:0005886//plasma membrane;GO:0010008//endosome membrane;GO:0016020//membrane;GO:0030659//cytoplasmic vesicle membrane;GO:0030670//phagocytic vesicle membrane;GO:0031410//cytoplasmic vesicle;GO:0031902//late endosome mem…	GO:0005261//cation channel activity;GO:0005262//calcium channel activity;GO:0005381//iron ion transmembrane transporter activity;GO:0005515//protein binding;GO:0008289//lipid binding;GO:0042802//identical protein binding;GO:0072345//NAADP-sensitive calcium-release channel activity;GO:0097682//intracellular phosphatidylinositol-3,5-bisphosphate-sensitive cation channel activity;GO:0099604//ligand-…	GO:0002250//adaptive immune response;GO:0002376//immune system process;GO:0006811//ion transport;GO:0006812//cation transport;GO:0006816//calcium ion transport;GO:0019722//calcium-mediated signaling;GO:0033572//transferrin transport;GO:0034755//iron ion transmembrane transport;GO:0051209//release of sequestered calcium ion into cytosol;GO:0051289//protein homotetramerization;GO:0070588//calcium i…	--
ENSG00000030582	10649	9021	9562	10436	17636	11631	619.452	658.504	642.078	748.318	817.654	778.11	640.011	781.361	0.287891	1.13097e-12	9.66626e-11	GRN	granulin precursor [Source:HGNC Symbol;Acc:HGNC:4601]	-	-	-	-	GO:0005576//extracellular region;GO:0005615//extracellular space;GO:0005764//lysosome;GO:0005765//lysosomal membrane;GO:0005768//endosome;GO:0005770//late endosome;GO:0005783//endoplasmic reticulum;GO:0005794//Golgi apparatus;GO:0005802//trans-Golgi network;GO:0005886//plasma membrane;GO:0016020//membrane;GO:0035578//azurophil granule lumen;GO:0070062//extracellular exosome	GO:0003723//RNA binding;GO:0005125//cytokine activity;GO:0005515//protein binding;GO:0008083//growth factor activity;GO:0051087//chaperone binding	GO:0002265//astrocyte activation involved in immune response;GO:0002282//microglial cell activation involved in immune response;GO:0007040//lysosome organization;GO:0007041//lysosomal transport;GO:0007042//lysosomal lumen acidification;GO:0007165//signal transduction;GO:0010595//positive regulation of endothelial cell migration;GO:0030335//positive regulation of cell migration;GO:0043524//negativ…	--
ENSG00000113161	1885	1879	1862	2852	5622	3621	53.082	67.455	59.862	100.15	123.534	116.374	60.133	113.353	0.914589	1.16613e-12	9.91509e-11	HMGCR	3-hydroxy-3-methylglutaryl-CoA reductase [Source:HGNC Symbol;Acc:HGNC:5006]	Metabolism;Environmental Information Processing;Organismal Systems;Metabolism	Global and overview maps;Signal transduction;Digestive system;Metabolism of terpenoids and polyketides	ko01100//Metabolic pathways;ko04152//AMPK signaling pathway;ko04976//Bile secretion;ko00900//Terpenoid backbone biosynthesis	K00021;K00021;K00021;K00021	GO:0005777//peroxisome;GO:0005778//peroxisomal membrane;GO:0005783//endoplasmic reticulum;GO:0005789//endoplasmic reticulum membrane;GO:0016020//membrane	GO:0004420//hydroxymethylglutaryl-CoA reductase (NADPH) activity;GO:0005515//protein binding;GO:0016491//oxidoreductase activity;GO:0016616//oxidoreductase activity, acting on the CH-OH group of donors, NAD or NADP as acceptor;GO:0030695//GTPase regulator activity;GO:0050661//NADP binding;GO:0070402//NADPH binding;GO:0120225//coenzyme A binding	GO:0006629//lipid metabolic process;GO:0006694//steroid biosynthetic process;GO:0006695//cholesterol biosynthetic process;GO:0008202//steroid metabolic process;GO:0008203//cholesterol metabolic process;GO:0008299//isoprenoid biosynthetic process;GO:0008542//visual learning;GO:0015936//coenzyme A metabolic process;GO:0016126//sterol biosynthetic process;GO:0042177//negative regulation of protein c…	--
ENSG00000096433	7497	6981	7074	8081	12983	9061	94.965	111.764	102.03	124.529	128.967	130.998	102.92	128.165	0.31648	1.20844e-12	1.02219e-10	ITPR3	inositol 1,4,5-trisphosphate receptor type 3 [Source:HGNC Symbol;Acc:HGNC:6182]	Human Diseases;Human Diseases;Human Diseases;Human Diseases;Human Diseases;Human Diseases;Environmental Information Processing;Human Diseases;Human Diseases;Human Diseases;Human Diseases;Organismal Systems;Environmental Information Processing;Cellular Processes;Human Diseases;Organismal Systems;Organismal Systems;Human Diseases;Environmental Information Processing;Cellular Processes;Organismal Sy…	Neurodegenerative disease;Neurodegenerative disease;Neurodegenerative disease;Neurodegenerative disease;Neurodegenerative disease;Infectious disease: bacterial;Signal transduction;Infectious disease: viral;Infectious disease: viral;Cancer: overview;Infectious disease: viral;Immune system;Signal transduction;Cell growth and death;Endocrine and metabolic disease;Endocrine system;Nervous system;Neur…	ko05022//Pathways of neurodegeneration - multiple diseases;ko05010//Alzheimer disease;ko05014//Amyotrophic lateral sclerosis;ko05020//Prion disease;ko05012//Parkinson disease;ko05131//Shigellosis;ko04020//Calcium signaling pathway;ko05163//Human cytomegalovirus infection;ko05170//Human immunodeficiency virus 1 infection;ko05205//Proteoglycans in cancer;ko05167//Kaposi sarcoma-associated herpesvir…	K04960;K04960;K04960;K04960;K04960;K04960;K04960;K04960;K04960;K04960;K04960;K04960;K04960;K04960;K04960;K04960;K04960;K04960;K04960;K04960;K04960;K04960;K04960;K04960;K04960;K04960;K04960;K04960;K04960;K04960;K04960;K04960;K04960;K04960;K04960;K04960;K04960;K04960;K04960;K04960;K04960;K04960;K04960;K04960;K04960;K04960;K04960;K04960;K04960	GO:0005634//nucleus;GO:0005640//nuclear outer membrane;GO:0005654//nucleoplasm;GO:0005730//nucleolus;GO:0005737//cytoplasm;GO:0005783//endoplasmic reticulum;GO:0005789//endoplasmic reticulum membrane;GO:0005886//plasma membrane;GO:0005903//brush border;GO:0012505//endomembrane system;GO:0016020//membrane;GO:0016529//sarcoplasmic reticulum;GO:0030667//secretory granule membrane;GO:0031095//platele…	GO:0000822//inositol hexakisphosphate binding;GO:0005216//ion channel activity;GO:0005220//inositol 1,4,5-trisphosphate-sensitive calcium-release channel activity;GO:0005262//calcium channel activity;GO:0005515//protein binding;GO:0015085//calcium ion transmembrane transporter activity;GO:0015278//calcium-release channel activity;GO:0035091//phosphatidylinositol binding;GO:0043533//inositol 1,3,4…	GO:0006811//ion transport;GO:0006816//calcium ion transport;GO:0007186//G protein-coupled receptor signaling pathway;GO:0007204//positive regulation of cytosolic calcium ion concentration;GO:0007613//memory;GO:0048016//inositol phosphate-mediated signaling;GO:0050909//sensory perception of taste;GO:0050913//sensory perception of bitter taste;GO:0050916//sensory perception of sweet taste;GO:005091…	--
ENSG00000196549	1774	1672	1701	2029	3678	2368	49.477	60.332	51.71	68.761	78.027	74.535	53.8397	73.7743	0.45445	1.38093e-12	1.1621e-10	MME	membrane metalloendopeptidase [Source:HGNC Symbol;Acc:HGNC:7154]	Human Diseases;Organismal Systems;Organismal Systems;Organismal Systems	Neurodegenerative disease;Digestive system;Immune system;Endocrine system	ko05010//Alzheimer disease;ko04974//Protein digestion and absorption;ko04640//Hematopoietic cell lineage;ko04614//Renin-angiotensin system	K01389;K01389;K01389;K01389	GO:0005737//cytoplasm;GO:0005769//early endosome;GO:0005802//trans-Golgi network;GO:0005886//plasma membrane;GO:0005903//brush border;GO:0005925//focal adhesion;GO:0008021//synaptic vesicle;GO:0009986//cell surface;GO:0016020//membrane;GO:0030424//axon;GO:0030425//dendrite;GO:0030667//secretory granule membrane;GO:0031410//cytoplasmic vesicle;GO:0043025//neuronal cell body;GO:0044306//neuron proj…	GO:0001786//phosphatidylserine binding;GO:0004175//endopeptidase activity;GO:0004222//metalloendopeptidase activity;GO:0005515//protein binding;GO:0008233//peptidase activity;GO:0008237//metallopeptidase activity;GO:0008238//exopeptidase activity;GO:0008270//zinc ion binding;GO:0016787//hydrolase activity;GO:0042277//peptide binding;GO:0042803//protein homodimerization activity;GO:0046872//metal …	GO:0001822//kidney development;GO:0001890//placenta development;GO:0006508//proteolysis;GO:0006518//peptide metabolic process;GO:0007611//learning or memory;GO:0010814//substance P catabolic process;GO:0010815//bradykinin catabolic process;GO:0016485//protein processing;GO:0019233//sensory perception of pain;GO:0030163//protein catabolic process;GO:0030324//lung development;GO:0042447//hormone ca…	--
ENSG00000185650	2902	2869	2780	3362	5794	3890	123.887	176.07	138.537	187.389	200.909	197.494	146.165	195.264	0.417831	1.65765e-12	1.38786e-10	ZFP36L1	ZFP36 ring finger protein like 1 [Source:HGNC Symbol;Acc:HGNC:1107]	Cellular Processes	Cell growth and death	ko04218//Cellular senescence	K18753	GO:0000932//P-body;GO:0005634//nucleus;GO:0005737//cytoplasm;GO:0005829//cytosol;GO:1990904//ribonucleoprotein complex	GO:0003677//DNA binding;GO:0003723//RNA binding;GO:0003729//mRNA binding;GO:0005515//protein binding;GO:0035925//mRNA 3'-UTR AU-rich region binding;GO:0046872//metal ion binding;GO:0071889//14-3-3 protein binding	GO:0000165//MAPK cascade;GO:0000288//nuclear-transcribed mRNA catabolic process, deadenylation-dependent decay;GO:0001570//vasculogenesis;GO:0003342//proepicardium development;GO:0006397//mRNA processing;GO:0006402//mRNA catabolic process;GO:0006417//regulation of translation;GO:0006915//apoptotic process;GO:0007507//heart development;GO:0008283//cell population proliferation;GO:0009611//response…	zf-CCCH
ENSG00000176171	709	591	668	877	1510	912	53.243	59.059	56.303	81.261	88.796	78.014	56.2017	82.6903	0.557106	1.7115e-12	1.42567e-10	BNIP3	BCL2 interacting protein 3 [Source:HGNC Symbol;Acc:HGNC:1084]	Human Diseases;Cellular Processes;Environmental Information Processing;Cellular Processes;Human Diseases	Infectious disease: bacterial;Transport and catabolism;Signal transduction;Transport and catabolism;Infectious disease: bacterial	ko05131//Shigellosis;ko04140//Autophagy - animal;ko04068//FoxO signaling pathway;ko04137//Mitophagy - animal;ko05134//Legionellosis	K15464;K15464;K15464;K15464;K15464	GO:0005634//nucleus;GO:0005635//nuclear envelope;GO:0005654//nucleoplasm;GO:0005737//cytoplasm;GO:0005739//mitochondrion;GO:0005740//mitochondrial envelope;GO:0005741//mitochondrial outer membrane;GO:0005783//endoplasmic reticulum;GO:0014069//postsynaptic density;GO:0016020//membrane;GO:0030425//dendrite;GO:0031966//mitochondrial membrane	GO:0005515//protein binding;GO:0042802//identical protein binding;GO:0042803//protein homodimerization activity;GO:0051020//GTPase binding	GO:0000422//autophagy of mitochondrion;GO:0001666//response to hypoxia;GO:0006915//apoptotic process;GO:0009617//response to bacterium;GO:0010508//positive regulation of autophagy;GO:0010637//negative regulation of mitochondrial fusion;GO:0010659//cardiac muscle cell apoptotic process;GO:0010666//positive regulation of cardiac muscle cell apoptotic process;GO:0010821//regulation of mitochondrion …	--
ENSG00000117525	3295	3115	3370	3948	6255	4107	166.633	199.124	193.875	242.423	247.805	236.481	186.544	242.236	0.376899	1.74645e-12	1.44743e-10	F3	coagulation factor III, tissue factor [Source:HGNC Symbol;Acc:HGNC:3541]	Human Diseases;Organismal Systems	Endocrine and metabolic disease;Immune system	ko04933//AGE-RAGE signaling pathway in diabetic complications;ko04610//Complement and coagulation cascades	K03901;K03901	GO:0005576//extracellular region;GO:0005615//extracellular space;GO:0005886//plasma membrane;GO:0009897//external side of plasma membrane;GO:0009986//cell surface;GO:0016020//membrane;GO:0062023//collagen-containing extracellular matrix;GO:1905286//serine-type peptidase complex	GO:0002020//protease binding;GO:0004252//serine-type endopeptidase activity;GO:0005515//protein binding;GO:0005543//phospholipid binding	GO:0001938//positive regulation of endothelial cell proliferation;GO:0002541//activation of plasma proteins involved in acute inflammatory response;GO:0002543//activation of blood coagulation via clotting cascade;GO:0006919//activation of cysteine-type endopeptidase activity involved in apoptotic process;GO:0007596//blood coagulation;GO:0007599//hemostasis;GO:0010628//positive regulation of gene …	--
ENSG00000179604	1314	973	1106	739	1128	806	49.871	46.15	48.879	36.538	33.721	35.778	48.3	35.3457	-0.45049	1.76725e-12	1.45731e-10	CDC42EP4	CDC42 effector protein 4 [Source:HGNC Symbol;Acc:HGNC:17147]	-	-	-	-	GO:0005737//cytoplasm;GO:0005829//cytosol;GO:0005856//cytoskeleton;GO:0005886//plasma membrane;GO:0005912//adherens junction;GO:0012505//endomembrane system;GO:0015629//actin cytoskeleton;GO:0015630//microtubule cytoskeleton;GO:0016020//membrane;GO:0045335//phagocytic vesicle	GO:0003723//RNA binding;GO:0005515//protein binding;GO:0031267//small GTPase binding	GO:0007266//Rho protein signal transduction;GO:0008360//regulation of cell shape;GO:0030838//positive regulation of actin filament polymerization;GO:0031274//positive regulation of pseudopodium assembly;GO:0071346//cellular response to interferon-gamma	--
ENSG00000123416	33495	27615	28602	24390	37160	25372	2371.89	2474.22	2307.29	2105.64	2064.62	2050.6	2384.47	2073.62	-0.201514	1.90745e-12	1.56507e-10	TUBA1B	tubulin alpha 1b [Source:HGNC Symbol;Acc:HGNC:18809]	Human Diseases;Human Diseases;Human Diseases;Human Diseases;Human Diseases;Human Diseases;Human Diseases;Human Diseases;Cellular Processes;Cellular Processes;Cellular Processes;Cellular Processes	Neurodegenerative disease;Neurodegenerative disease;Neurodegenerative disease;Neurodegenerative disease;Neurodegenerative disease;Neurodegenerative disease;Infectious disease: bacterial;Infectious disease: bacterial;Cellular community - eukaryotes;Transport and catabolism;Cell growth and death;Cellular community - eukaryotes	ko05022//Pathways of neurodegeneration - multiple diseases;ko05010//Alzheimer disease;ko05014//Amyotrophic lateral sclerosis;ko05016//Huntington disease;ko05020//Prion disease;ko05012//Parkinson disease;ko05132//Salmonella infection;ko05130//Pathogenic Escherichia coli infection;ko04530//Tight junction;ko04145//Phagosome;ko04210//Apoptosis;ko04540//Gap junction	K07374;K07374;K07374;K07374;K07374;K07374;K07374;K07374;K07374;K07374;K07374;K07374	GO:0005737//cytoplasm;GO:0005856//cytoskeleton;GO:0005874//microtubule;GO:0005881//cytoplasmic microtubule;GO:0015630//microtubule cytoskeleton	GO:0000166//nucleotide binding;GO:0003725//double-stranded RNA binding;GO:0003924//GTPase activity;GO:0005198//structural molecule activity;GO:0005200//structural constituent of cytoskeleton;GO:0005515//protein binding;GO:0005525//GTP binding;GO:0016787//hydrolase activity;GO:0031625//ubiquitin protein ligase binding	GO:0000226//microtubule cytoskeleton organization;GO:0000278//mitotic cell cycle;GO:0007010//cytoskeleton organization;GO:0007017//microtubule-based process;GO:0030705//cytoskeleton-dependent intracellular transport;GO:0051301//cell division;GO:0071353//cellular response to interleukin-4	--
ENSG00000197632	324	315	340	514	772	538	19.533	24.032	23.604	37.723	36.502	37.015	22.3897	37.08	0.727808	2.3607e-12	1.92732e-10	SERPINB2	serpin family B member 2 [Source:HGNC Symbol;Acc:HGNC:8584]	Organismal Systems	Immune system	ko04610//Complement and coagulation cascades	K19821	GO:0001533//cornified envelope;GO:0005576//extracellular region;GO:0005615//extracellular space;GO:0005737//cytoplasm;GO:0005886//plasma membrane	GO:0004867//serine-type endopeptidase inhibitor activity;GO:0030414//peptidase inhibitor activity	GO:0010466//negative regulation of peptidase activity;GO:0010951//negative regulation of endopeptidase activity;GO:0042730//fibrinolysis;GO:0043066//negative regulation of apoptotic process	--
ENSG00000003056	4083	3684	3894	4560	7157	4662	213.727	246.893	249.229	281.342	286.483	291.395	236.616	286.407	0.275515	2.511e-12	2.03987e-10	M6PR	mannose-6-phosphate receptor, cation dependent [Source:HGNC Symbol;Acc:HGNC:6752]	Human Diseases;Cellular Processes;Cellular Processes	Infectious disease: bacterial;Transport and catabolism;Transport and catabolism	ko05132//Salmonella infection;ko04145//Phagosome;ko04142//Lysosome	K10089;K10089;K10089	GO:0005764//lysosome;GO:0005765//lysosomal membrane;GO:0005768//endosome;GO:0005770//late endosome;GO:0005794//Golgi apparatus;GO:0005802//trans-Golgi network;GO:0005886//plasma membrane;GO:0016020//membrane;GO:0030133//transport vesicle;GO:0030669//clathrin-coated endocytic vesicle membrane;GO:0032588//trans-Golgi network membrane;GO:0048471//perinuclear region of cytoplasm	GO:0004888//transmembrane signaling receptor activity;GO:0005515//protein binding;GO:0019904//protein domain specific binding;GO:1905394//retromer complex binding	GO:0006622//protein targeting to lysosome;GO:0006898//receptor-mediated endocytosis;GO:0007041//lysosomal transport;GO:0008333//endosome to lysosome transport;GO:0033299//secretion of lysosomal enzymes	--
ENSG00000225190	826	815	845	1047	1841	1291	26.807	35.675	32.886	48.038	51.579	47.939	31.7893	49.1853	0.629685	2.64807e-12	2.14063e-10	PLEKHM1	pleckstrin homology and RUN domain containing M1 [Source:HGNC Symbol;Acc:HGNC:29017]	Human Diseases	Infectious disease: bacterial	ko05132//Salmonella infection	K23282	GO:0005730//nucleolus;GO:0005764//lysosome;GO:0005765//lysosomal membrane;GO:0005768//endosome;GO:0010008//endosome membrane;GO:0016020//membrane;GO:0031410//cytoplasmic vesicle;GO:0031902//late endosome membrane;GO:0043231//intracellular membrane-bounded organelle;GO:0044754//autolysosome	GO:0005515//protein binding;GO:0046872//metal ion binding	GO:0006914//autophagy;GO:0015031//protein transport;GO:0032418//lysosome localization;GO:0045780//positive regulation of bone resorption;GO:0061909//autophagosome-lysosome fusion;GO:1900029//positive regulation of ruffle assembly;GO:1902774//late endosome to lysosome transport	--
ENSG00000185201	1191	786	973	641	887	577	177.762	148.844	164.234	115.197	104.313	100.867	163.613	106.792	-0.615482	3.3623e-12	2.70467e-10	IFITM2	interferon induced transmembrane protein 2 [Source:HGNC Symbol;Acc:HGNC:5413]	-	-	-	-	GO:0005654//nucleoplasm;GO:0005764//lysosome;GO:0005765//lysosomal membrane;GO:0005768//endosome;GO:0005886//plasma membrane;GO:0016020//membrane;GO:0030054//cell junction;GO:0031902//late endosome membrane;GO:0032991//protein-containing complex	-	GO:0002376//immune system process;GO:0006955//immune response;GO:0009615//response to virus;GO:0034341//response to interferon-gamma;GO:0035455//response to interferon-alpha;GO:0035456//response to interferon-beta;GO:0035458//cellular response to interferon-beta;GO:0045071//negative regulation of viral genome replication;GO:0045087//innate immune response;GO:0046597//negative regulation of viral …	--
ENSG00000116016	4148	4133	4090	4845	7909	5599	92.586	116.583	103.966	131.589	138.44	142.669	104.378	137.566	0.398302	3.56084e-12	2.85041e-10	EPAS1	endothelial PAS domain protein 1 [Source:HGNC Symbol;Acc:HGNC:3374]	Human Diseases;Human Diseases	Cancer: overview;Cancer: specific types	ko05200//Pathways in cancer;ko05211//Renal cell carcinoma	K09095;K09095	GO:0000785//chromatin;GO:0005634//nucleus;GO:0005654//nucleoplasm;GO:0005667//transcription regulator complex;GO:0005737//cytoplasm;GO:0005829//cytosol;GO:0016607//nuclear speck	GO:0000977//RNA polymerase II transcription regulatory region sequence-specific DNA binding;GO:0000978//RNA polymerase II cis-regulatory region sequence-specific DNA binding;GO:0000981//DNA-binding transcription factor activity, RNA polymerase II-specific;GO:0000987//cis-regulatory region sequence-specific DNA binding;GO:0001223//transcription coactivator binding;GO:0001228//DNA-binding transcrip…	GO:0001525//angiogenesis;GO:0001666//response to hypoxia;GO:0001892//embryonic placenta development;GO:0001974//blood vessel remodeling;GO:0002027//regulation of heart rate;GO:0002070//epithelial cell maturation;GO:0006355//regulation of transcription, DNA-templated;GO:0006357//regulation of transcription by RNA polymerase II;GO:0006366//transcription by RNA polymerase II;GO:0006979//response to …	Others
ENSG00000005884	22419	19344	20752	22179	35468	24016	557.055	589.263	568.917	662.838	675.041	661.757	571.745	666.545	0.221331	3.67203e-12	2.91206e-10	ITGA3	integrin subunit alpha 3 [Source:HGNC Symbol;Acc:HGNC:6139]	Human Diseases;Environmental Information Processing;Human Diseases;Cellular Processes;Cellular Processes;Organismal Systems;Human Diseases;Human Diseases;Human Diseases;Environmental Information Processing;Human Diseases	Cancer: overview;Signal transduction;Infectious disease: viral;Cell motility;Cellular community - eukaryotes;Immune system;Cardiovascular disease;Cancer: specific types;Cardiovascular disease;Signaling molecules and interaction;Cardiovascular disease	ko05200//Pathways in cancer;ko04151//PI3K-Akt signaling pathway;ko05165//Human papillomavirus infection;ko04810//Regulation of actin cytoskeleton;ko04510//Focal adhesion;ko04640//Hematopoietic cell lineage;ko05414//Dilated cardiomyopathy;ko05222//Small cell lung cancer;ko05410//Hypertrophic cardiomyopathy;ko04512//ECM-receptor interaction;ko05412//Arrhythmogenic right ventricular cardiomyopathy	K06482;K06482;K06482;K06482;K06482;K06482;K06482;K06482;K06482;K06482;K06482	GO:0005886//plasma membrane;GO:0005925//focal adhesion;GO:0008305//integrin complex;GO:0009897//external side of plasma membrane;GO:0009986//cell surface;GO:0016020//membrane;GO:0016323//basolateral plasma membrane;GO:0030426//growth cone;GO:0031527//filopodium membrane;GO:0031594//neuromuscular junction;GO:0034667//integrin alpha3-beta1 complex;GO:0042995//cell projection;GO:0043235//receptor co…	GO:0001968//fibronectin binding;GO:0002020//protease binding;GO:0005178//integrin binding;GO:0005515//protein binding;GO:0005518//collagen binding;GO:0019904//protein domain specific binding;GO:0043236//laminin binding;GO:0044877//protein-containing complex binding;GO:0046872//metal ion binding;GO:0046982//protein heterodimerization activity	GO:0001764//neuron migration;GO:0007155//cell adhesion;GO:0007160//cell-matrix adhesion;GO:0007229//integrin-mediated signaling pathway;GO:0007266//Rho protein signal transduction;GO:0007507//heart development;GO:0007613//memory;GO:0009410//response to xenobiotic stimulus;GO:0010628//positive regulation of gene expression;GO:0010634//positive regulation of epithelial cell migration;GO:0010811//po…	--
ENSG00000146242	2746	2414	2575	2892	5016	3338	109.12	120.953	116.481	139.556	156.176	150.9	115.518	148.877	0.366006	3.67335e-12	2.91206e-10	TPBG	trophoblast glycoprotein [Source:HGNC Symbol;Acc:HGNC:12004]	-	-	-	-	GO:0005737//cytoplasm;GO:0005783//endoplasmic reticulum;GO:0005886//plasma membrane;GO:0009986//cell surface;GO:0016020//membrane;GO:0030425//dendrite;GO:0043679//axon terminus	GO:0005515//protein binding	GO:0007155//cell adhesion;GO:0008285//negative regulation of cell population proliferation;GO:0008355//olfactory learning;GO:0050921//positive regulation of chemotaxis;GO:0051897//positive regulation of protein kinase B signaling;GO:0051932//synaptic transmission, GABAergic;GO:0051965//positive regulation of synapse assembly;GO:0060326//cell chemotaxis;GO:0070374//positive regulation of ERK1 and …	--
ENSG00000139514	13001	11579	12239	13463	20825	15035	203.723	229.296	218.408	256.698	255.905	268.954	217.142	260.519	0.262748	3.69576e-12	2.91574e-10	SLC7A1	solute carrier family 7 member 1 [Source:HGNC Symbol;Acc:HGNC:11057]	Human Diseases	Cancer: overview	ko05206//MicroRNAs in cancer	K13863	GO:0005886//plasma membrane;GO:0009925//basal plasma membrane;GO:0016020//membrane;GO:0016323//basolateral plasma membrane;GO:0016324//apical plasma membrane;GO:0032991//protein-containing complex	GO:0000064//L-ornithine transmembrane transporter activity;GO:0001618//virus receptor activity;GO:0005290//L-histidine transmembrane transporter activity;GO:0005515//protein binding;GO:0015171//amino acid transmembrane transporter activity;GO:0015174//basic amino acid transmembrane transporter activity;GO:0015189//L-lysine transmembrane transporter activity;GO:0022857//transmembrane transporter a…	GO:0006865//amino acid transport;GO:0015807//L-amino acid transport;GO:0015819//lysine transport;GO:0015822//ornithine transport;GO:0042102//positive regulation of T cell proliferation;GO:0046718//viral entry into host cell;GO:0055085//transmembrane transport;GO:0089718//amino acid import across plasma membrane;GO:0097638//L-arginine import across plasma membrane;GO:0150104//transport across bloo…	--
ENSG00000116285	1601	1421	1354	1741	2976	1966	63.004	70.735	62.226	84.261	94.821	93.731	65.3217	90.9377	0.477316	3.73665e-12	2.9339e-10	ERRFI1	ERBB receptor feedback inhibitor 1 [Source:HGNC Symbol;Acc:HGNC:18185]	-	-	-	-	GO:0005634//nucleus;GO:0005737//cytoplasm;GO:0005829//cytosol;GO:0005886//plasma membrane;GO:0016020//membrane;GO:0031234//extrinsic component of cytoplasmic side of plasma membrane	GO:0005096//GTPase activator activity;GO:0005515//protein binding;GO:0019901//protein kinase binding	GO:0007175//negative regulation of epidermal growth factor-activated receptor activity;GO:0031953//negative regulation of protein autophosphorylation;GO:0042059//negative regulation of epidermal growth factor receptor signaling pathway;GO:0043589//skin morphogenesis;GO:0045616//regulation of keratinocyte differentiation;GO:0048286//lung alveolus development;GO:0060426//lung vasculature developmen…	--
ENSG00000132932	277	276	273	402	722	519	5.743	8.425	7.56	10.909	11.181	12.879	7.24267	11.6563	0.686521	3.75717e-12	2.93596e-10	ATP8A2	ATPase phospholipid transporting 8A2 [Source:HGNC Symbol;Acc:HGNC:13533]	-	-	-	-	GO:0000139//Golgi membrane;GO:0005654//nucleoplasm;GO:0005768//endosome;GO:0005794//Golgi apparatus;GO:0005886//plasma membrane;GO:0010008//endosome membrane;GO:0012505//endomembrane system;GO:0016020//membrane;GO:0042995//cell projection;GO:1990531//phospholipid-translocating ATPase complex	GO:0000166//nucleotide binding;GO:0000287//magnesium ion binding;GO:0005215//transporter activity;GO:0005515//protein binding;GO:0005524//ATP binding;GO:0015247//aminophospholipid flippase activity;GO:0016887//ATP hydrolysis activity;GO:0046872//metal ion binding;GO:0090555//phosphatidylethanolamine flippase activity;GO:0090556//phosphatidylserine floppase activity;GO:0140326//ATPase-coupled intr…	GO:0003011//involuntary skeletal muscle contraction;GO:0006869//lipid transport;GO:0007409//axonogenesis;GO:0008285//negative regulation of cell population proliferation;GO:0008340//determination of adult lifespan;GO:0010842//retina layer formation;GO:0010976//positive regulation of neuron projection development;GO:0010996//response to auditory stimulus;GO:0015914//phospholipid transport;GO:00342…	--
ENSG00000186081	25627	17031	21064	12335	16148	12308	1360.06	1227.64	1317.46	799.921	671.919	755.309	1301.72	742.383	-0.810184	3.78052e-12	2.94021e-10	KRT5	keratin 5 [Source:HGNC Symbol;Acc:HGNC:6442]	-	-	-	-	GO:0005634//nucleus;GO:0005737//cytoplasm;GO:0005829//cytosol;GO:0005882//intermediate filament;GO:0016020//membrane;GO:0045095//keratin filament;GO:0070062//extracellular exosome	GO:0005200//structural constituent of cytoskeleton;GO:0005515//protein binding;GO:0030280//structural constituent of skin epidermis;GO:0097110//scaffold protein binding	GO:0008544//epidermis development;GO:0009612//response to mechanical stimulus;GO:0030334//regulation of cell migration;GO:0031424//keratinization;GO:0032880//regulation of protein localization;GO:0045107//intermediate filament polymerization	--
ENSG00000197279	233	232	289	410	688	455	13.72	17.216	19.381	29.377	31.715	30.587	16.7723	30.5597	0.865545	3.9194e-12	3.03383e-10	ZNF165	zinc finger protein 165 [Source:HGNC Symbol;Acc:HGNC:12953]	-	-	-	-	GO:0005634//nucleus	GO:0000978//RNA polymerase II cis-regulatory region sequence-specific DNA binding;GO:0000981//DNA-binding transcription factor activity, RNA polymerase II-specific;GO:0003677//DNA binding;GO:0005515//protein binding;GO:0046872//metal ion binding	GO:0006357//regulation of transcription by RNA polymerase II	zf-C2H2
ENSG00000171346	460	294	403	194	305	178	31.483	25.359	31.377	17.909	16.621	14.403	29.4063	16.311	-0.850282	4.0208e-12	3.09568e-10	KRT15	keratin 15 [Source:HGNC Symbol;Acc:HGNC:6421]	Organismal Systems;Human Diseases	Endocrine system;Infectious disease: bacterial	ko04915//Estrogen signaling pathway;ko05150//Staphylococcus aureus infection	K07604;K07604	GO:0005634//nucleus;GO:0005829//cytosol;GO:0005882//intermediate filament;GO:0070062//extracellular exosome	GO:0005198//structural molecule activity;GO:0005200//structural constituent of cytoskeleton;GO:0005515//protein binding;GO:0097110//scaffold protein binding	GO:0008544//epidermis development;GO:0030855//epithelial cell differentiation;GO:0045109//intermediate filament organization	--
ENSG00000134324	589	492	559	712	1465	847	13.618	14.062	15.823	20.832	26.901	21.676	14.501	23.1363	0.674008	4.03702e-12	3.09568e-10	LPIN1	lipin 1 [Source:HGNC Symbol;Acc:HGNC:13345]	Metabolism;Environmental Information Processing;Human Diseases;Metabolism;Metabolism	Global and overview maps;Signal transduction;Endocrine and metabolic disease;Lipid metabolism;Lipid metabolism	ko01100//Metabolic pathways;ko04150//mTOR signaling pathway;ko04936//Alcoholic liver disease;ko00564//Glycerophospholipid metabolism;ko00561//Glycerolipid metabolism	K15728;K15728;K15728;K15728;K15728	GO:0005634//nucleus;GO:0005635//nuclear envelope;GO:0005654//nucleoplasm;GO:0005737//cytoplasm;GO:0005741//mitochondrial outer membrane;GO:0005783//endoplasmic reticulum;GO:0005789//endoplasmic reticulum membrane;GO:0005829//cytosol;GO:0016020//membrane;GO:0031965//nuclear membrane	GO:0003713//transcription coactivator activity;GO:0005515//protein binding;GO:0008195//phosphatidate phosphatase activity;GO:0016787//hydrolase activity	GO:0006629//lipid metabolic process;GO:0006631//fatty acid metabolic process;GO:0006642//triglyceride mobilization;GO:0006654//phosphatidic acid biosynthetic process;GO:0007077//mitotic nuclear membrane disassembly;GO:0009062//fatty acid catabolic process;GO:0019432//triglyceride biosynthetic process;GO:0031100//animal organ regeneration;GO:0031642//negative regulation of myelination;GO:0032869//…	--
ENSG00000164649	2136	1653	1788	1291	2082	1391	101.283	94.887	91.316	77.148	82.547	73.018	95.8287	77.571	-0.30494	4.0579e-12	3.09721e-10	CDCA7L	cell division cycle associated 7 like [Source:HGNC Symbol;Acc:HGNC:30777]	-	-	-	-	GO:0001650//fibrillar center;GO:0005634//nucleus;GO:0005654//nucleoplasm;GO:0005730//nucleolus;GO:0005737//cytoplasm;GO:0005829//cytosol;GO:0016020//membrane	GO:0005515//protein binding	GO:0006355//regulation of transcription, DNA-templated;GO:0008284//positive regulation of cell population proliferation;GO:0051301//cell division	--
ENSG00000132196	238	193	169	310	579	393	18.327	18.367	14.493	28.844	35.418	34.726	17.0623	32.996	0.951476	7.91219e-12	6.00376e-10	HSD17B7	hydroxysteroid 17-beta dehydrogenase 7 [Source:HGNC Symbol;Acc:HGNC:5215]	Metabolism;Metabolism;Organismal Systems;Metabolism	Global and overview maps;Lipid metabolism;Endocrine system;Lipid metabolism	ko01100//Metabolic pathways;ko00140//Steroid hormone biosynthesis;ko04913//Ovarian steroidogenesis;ko00100//Steroid biosynthesis	K13373;K13373;K13373;K13373	GO:0005783//endoplasmic reticulum;GO:0005789//endoplasmic reticulum membrane;GO:0016020//membrane	GO:0000253//3-keto sterol reductase activity;GO:0004303//estradiol 17-beta-dehydrogenase activity;GO:0016491//oxidoreductase activity;GO:0047024//5alpha-androstane-3beta,17beta-diol dehydrogenase activity;GO:0102176//cycloeucalenone reductase activity	GO:0006629//lipid metabolic process;GO:0006694//steroid biosynthetic process;GO:0006695//cholesterol biosynthetic process;GO:0006703//estrogen biosynthetic process;GO:0008209//androgen metabolic process	--
ENSG00000019549	2300	2106	2188	2497	4361	2945	123.471	143.406	135.506	163.572	187.52	179.888	134.128	176.993	0.400088	7.93916e-12	6.00376e-10	SNAI2	snail family transcriptional repressor 2 [Source:HGNC Symbol;Acc:HGNC:11094]	Environmental Information Processing;Cellular Processes	Signal transduction;Cellular community - eukaryotes	ko04390//Hippo signaling pathway;ko04520//Adherens junction	K05706;K05706	GO:0000785//chromatin;GO:0005634//nucleus;GO:0005654//nucleoplasm;GO:0005737//cytoplasm	GO:0000977//RNA polymerase II transcription regulatory region sequence-specific DNA binding;GO:0000978//RNA polymerase II cis-regulatory region sequence-specific DNA binding;GO:0000981//DNA-binding transcription factor activity, RNA polymerase II-specific;GO:0001227//DNA-binding transcription repressor activity, RNA polymerase II-specific;GO:0003677//DNA binding;GO:0003682//chromatin binding;GO:0…	GO:0000122//negative regulation of transcription by RNA polymerase II;GO:0001649//osteoblast differentiation;GO:0001837//epithelial to mesenchymal transition;GO:0003180//aortic valve morphogenesis;GO:0003198//epithelial to mesenchymal transition involved in endocardial cushion formation;GO:0003273//cell migration involved in endocardial cushion formation;GO:0006325//chromatin organization;GO:0006…	zf-C2H2
ENSG00000105835	3453	3112	3177	3719	6111	3959	163.984	168.106	153.766	194.863	205.225	187.852	161.952	195.98	0.27514	8.21631e-12	6.18484e-10	NAMPT	nicotinamide phosphoribosyltransferase [Source:HGNC Symbol;Acc:HGNC:30092]	Metabolism;Organismal Systems;Metabolism	Global and overview maps;Immune system;Metabolism of cofactors and vitamins	ko01100//Metabolic pathways;ko04621//NOD-like receptor signaling pathway;ko00760//Nicotinate and nicotinamide metabolism	K03462;K03462;K03462	GO:0005576//extracellular region;GO:0005615//extracellular space;GO:0005634//nucleus;GO:0005737//cytoplasm;GO:0005829//cytosol;GO:0016607//nuclear speck;GO:0030054//cell junction;GO:0070062//extracellular exosome	GO:0005125//cytokine activity;GO:0005515//protein binding;GO:0016740//transferase activity;GO:0016757//glycosyltransferase activity;GO:0042802//identical protein binding;GO:0047280//nicotinamide phosphoribosyltransferase activity	GO:0007165//signal transduction;GO:0007267//cell-cell signaling;GO:0007623//circadian rhythm;GO:0008284//positive regulation of cell population proliferation;GO:0009435//NAD biosynthetic process;GO:0019363//pyridine nucleotide biosynthetic process;GO:0032922//circadian regulation of gene expression;GO:0034356//NAD biosynthesis via nicotinamide riboside salvage pathway;GO:0045944//positive regulat…	--
ENSG00000182326	677	585	640	394	600	394	27.043	29.792	29.566	19.004	19.188	18.181	28.8003	18.791	-0.616044	8.49229e-12	6.3634e-10	C1S	complement C1s [Source:HGNC Symbol;Acc:HGNC:1247]	Human Diseases;Human Diseases;Human Diseases;Organismal Systems;Human Diseases	Infectious disease: viral;Immune disease;Infectious disease: bacterial;Immune system;Infectious disease: bacterial	ko05171//Coronavirus disease - COVID-19;ko05322//Systemic lupus erythematosus;ko05150//Staphylococcus aureus infection;ko04610//Complement and coagulation cascades;ko05133//Pertussis	K01331;K01331;K01331;K01331;K01331	GO:0005576//extracellular region;GO:0005615//extracellular space;GO:0072562//blood microparticle;GO:0110165//cellular anatomical entity	GO:0004175//endopeptidase activity;GO:0004252//serine-type endopeptidase activity;GO:0005509//calcium ion binding;GO:0005515//protein binding;GO:0008233//peptidase activity;GO:0008236//serine-type peptidase activity;GO:0016787//hydrolase activity;GO:0042802//identical protein binding;GO:0046872//metal ion binding	GO:0002376//immune system process;GO:0006508//proteolysis;GO:0006956//complement activation;GO:0006958//complement activation, classical pathway;GO:0045087//innate immune response	--
ENSG00000072786	1054	857	921	1151	1848	1357	21.548	24.156	20.483	28.928	30.132	32.157	22.0623	30.4057	0.462755	9.2158e-12	6.87415e-10	STK10	serine/threonine kinase 10 [Source:HGNC Symbol;Acc:HGNC:11388]	Organismal Systems	Endocrine system	ko04914//Progesterone-mediated oocyte maturation	K08837	GO:0005737//cytoplasm;GO:0005829//cytosol;GO:0005886//plasma membrane;GO:0016020//membrane;GO:0035579//specific granule membrane;GO:0070062//extracellular exosome	GO:0000166//nucleotide binding;GO:0004672//protein kinase activity;GO:0004674//protein serine/threonine kinase activity;GO:0005515//protein binding;GO:0005524//ATP binding;GO:0016301//kinase activity;GO:0016740//transferase activity;GO:0042802//identical protein binding;GO:0042803//protein homodimerization activity;GO:0106310//protein serine kinase activity	GO:0006468//protein phosphorylation;GO:0007049//cell cycle;GO:0016310//phosphorylation;GO:0046777//protein autophosphorylation;GO:0071593//lymphocyte aggregation;GO:2000401//regulation of lymphocyte migration	--
ENSG00000196924	28179	24841	25905	28241	44436	30436	398.922	443.493	418.769	489.361	488.911	486.728	420.395	488.333	0.216122	9.71247e-12	7.21184e-10	FLNA	filamin A [Source:HGNC Symbol;Acc:HGNC:3754]	Environmental Information Processing;Human Diseases;Human Diseases;Cellular Processes	Signal transduction;Infectious disease: bacterial;Cancer: overview;Cellular community - eukaryotes	ko04010//MAPK signaling pathway;ko05132//Salmonella infection;ko05205//Proteoglycans in cancer;ko04510//Focal adhesion	K04437;K04437;K04437;K04437	GO:0005576//extracellular region;GO:0005634//nucleus;GO:0005730//nucleolus;GO:0005737//cytoplasm;GO:0005802//trans-Golgi network;GO:0005829//cytosol;GO:0005856//cytoskeleton;GO:0005884//actin filament;GO:0005886//plasma membrane;GO:0005903//brush border;GO:0005911//cell-cell junction;GO:0005925//focal adhesion;GO:0005938//cell cortex;GO:0015629//actin cytoskeleton;GO:0016020//membrane;GO:0030018/…	GO:0001664//G protein-coupled receptor binding;GO:0003723//RNA binding;GO:0003779//actin binding;GO:0005080//protein kinase C binding;GO:0005515//protein binding;GO:0015459//potassium channel regulator activity;GO:0019900//kinase binding;GO:0031267//small GTPase binding;GO:0034988//Fc-gamma receptor I complex binding;GO:0042803//protein homodimerization activity;GO:0044325//transmembrane transpor…	GO:0001525//angiogenesis;GO:0001837//epithelial to mesenchymal transition;GO:0001974//blood vessel remodeling;GO:0003007//heart morphogenesis;GO:0007010//cytoskeleton organization;GO:0007195//adenylate cyclase-inhibiting dopamine receptor signaling pathway;GO:0007597//blood coagulation, intrinsic pathway;GO:0010572//positive regulation of platelet activation;GO:0010977//negative regulation of neu…	--
ENSG00000135404	5317	4640	4991	5463	9437	6087	599.172	664.196	639.631	750.016	836.477	782.847	634.333	789.78	0.31621	9.76367e-12	7.2172e-10	CD63	CD63 molecule [Source:HGNC Symbol;Acc:HGNC:1692]	Human Diseases;Cellular Processes	Cancer: overview;Transport and catabolism	ko05205//Proteoglycans in cancer;ko04142//Lysosome	K06497;K06497	GO:0005576//extracellular region;GO:0005615//extracellular space;GO:0005654//nucleoplasm;GO:0005764//lysosome;GO:0005765//lysosomal membrane;GO:0005768//endosome;GO:0005770//late endosome;GO:0005771//multivesicular body;GO:0005886//plasma membrane;GO:0009986//cell surface;GO:0010008//endosome membrane;GO:0016020//membrane;GO:0031088//platelet dense granule membrane;GO:0031902//late endosome membr…	GO:0005515//protein binding	GO:0002092//positive regulation of receptor internalization;GO:0007160//cell-matrix adhesion;GO:0015031//protein transport;GO:0016477//cell migration;GO:0035646//endosome to melanosome transport;GO:0043473//pigmentation;GO:0048757//pigment granule maturation;GO:0050931//pigment cell differentiation;GO:1900746//regulation of vascular endothelial growth factor signaling pathway;GO:1901379//regulati…	--
ENSG00000166197	5947	4623	5173	4170	6044	4189	215.144	220.91	212.963	185.815	172.995	175.223	216.339	178.011	-0.281327	1.07888e-11	7.93921e-10	NOLC1	nucleolar and coiled-body phosphoprotein 1 [Source:HGNC Symbol;Acc:HGNC:15608]	-	-	-	-	GO:0001650//fibrillar center;GO:0005634//nucleus;GO:0005654//nucleoplasm;GO:0005730//nucleolus;GO:0005737//cytoplasm;GO:0015030//Cajal body	GO:0000166//nucleotide binding;GO:0003723//RNA binding;GO:0005515//protein binding;GO:0005524//ATP binding;GO:0005525//GTP binding;GO:0030674//protein-macromolecule adaptor activity;GO:0046982//protein heterodimerization activity;GO:0140678//molecular function inhibitor activity	GO:0000278//mitotic cell cycle;GO:0006364//rRNA processing;GO:0006417//regulation of translation;GO:0007000//nucleolus organization;GO:0014029//neural crest formation;GO:0014032//neural crest cell development	--
ENSG00000001630	1460	1520	1406	2241	4160	2652	57.545	75.886	62.133	106.751	127.62	118.655	65.188	117.675	0.852134	1.13868e-11	8.34184e-10	CYP51A1	cytochrome P450 family 51 subfamily A member 1 [Source:HGNC Symbol;Acc:HGNC:2649]	Metabolism;Metabolism	Global and overview maps;Lipid metabolism	ko01100//Metabolic pathways;ko00100//Steroid biosynthesis	K05917;K05917	GO:0005783//endoplasmic reticulum;GO:0005789//endoplasmic reticulum membrane;GO:0016020//membrane;GO:0043231//intracellular membrane-bounded organelle	GO:0004497//monooxygenase activity;GO:0005506//iron ion binding;GO:0008398//sterol 14-demethylase activity;GO:0016491//oxidoreductase activity;GO:0016705//oxidoreductase activity, acting on paired donors, with incorporation or reduction of molecular oxygen;GO:0020037//heme binding;GO:0046872//metal ion binding	GO:0006629//lipid metabolic process;GO:0006694//steroid biosynthetic process;GO:0006695//cholesterol biosynthetic process;GO:0008202//steroid metabolic process;GO:0008203//cholesterol metabolic process;GO:0016125//sterol metabolic process;GO:0016126//sterol biosynthetic process;GO:0042177//negative regulation of protein catabolic process;GO:0050709//negative regulation of protein secretion;GO:190…	--
ENSG00000180573	942	816	813	1077	1714	1195	143.151	156.386	136.903	195.556	195.77	203.055	145.48	198.127	0.445605	1.24091e-11	9.05035e-10	H2AC6	H2A clustered histone 6 [Source:HGNC Symbol;Acc:HGNC:4733]	Organismal Systems;Human Diseases;Cellular Processes;Human Diseases	Immune system;Substance dependence;Cell growth and death;Immune disease	ko04613//Neutrophil extracellular trap formation;ko05034//Alcoholism;ko04217//Necroptosis;ko05322//Systemic lupus erythematosus	K11251;K11251;K11251;K11251	GO:0000786//nucleosome;GO:0005634//nucleus;GO:0005654//nucleoplasm;GO:0005694//chromosome;GO:0043229//intracellular organelle;GO:0070062//extracellular exosome	GO:0003674//molecular_function;GO:0003677//DNA binding;GO:0005515//protein binding;GO:0030527//structural constituent of chromatin;GO:0046982//protein heterodimerization activity	GO:0008285//negative regulation of cell population proliferation	--
ENSG00000205609	62	34	71	0	0	0	2.327	1.686	3.193	0	0	0	2.402	0.001	-11.23	1.26361e-11	9.17516e-10	EIF3CL	eukaryotic translation initiation factor 3 subunit C like [Source:HGNC Symbol;Acc:HGNC:26347]	-	-	-	-	GO:0005737//cytoplasm;GO:0005852//eukaryotic translation initiation factor 3 complex;GO:0016282//eukaryotic 43S preinitiation complex;GO:0032991//protein-containing complex;GO:0033290//eukaryotic 48S preinitiation complex	GO:0003723//RNA binding;GO:0003743//translation initiation factor activity;GO:0005515//protein binding;GO:0031369//translation initiation factor binding	GO:0001732//formation of cytoplasmic translation initiation complex;GO:0002183//cytoplasmic translational initiation;GO:0006412//translation;GO:0006413//translational initiation	--
ENSG00000130702	12068	9728	10506	8795	12861	9094	121.8	131.119	121.124	109.256	101.992	105.995	124.681	105.748	-0.237616	1.30221e-11	9.41376e-10	LAMA5	laminin subunit alpha 5 [Source:HGNC Symbol;Acc:HGNC:6485]	Human Diseases;Environmental Information Processing;Human Diseases;Cellular Processes;Human Diseases;Human Diseases;Human Diseases;Environmental Information Processing	Cancer: overview;Signal transduction;Infectious disease: viral;Cellular community - eukaryotes;Infectious disease: parasitic;Infectious disease: parasitic;Cancer: specific types;Signaling molecules and interaction	ko05200//Pathways in cancer;ko04151//PI3K-Akt signaling pathway;ko05165//Human papillomavirus infection;ko04510//Focal adhesion;ko05145//Toxoplasmosis;ko05146//Amoebiasis;ko05222//Small cell lung cancer;ko04512//ECM-receptor interaction	K06240;K06240;K06240;K06240;K06240;K06240;K06240;K06240	GO:0005576//extracellular region;GO:0005604//basement membrane;GO:0005610//laminin-5 complex;GO:0005615//extracellular space;GO:0005634//nucleus;GO:0031012//extracellular matrix;GO:0031594//neuromuscular junction;GO:0043083//synaptic cleft;GO:0043259//laminin-10 complex;GO:0043260//laminin-11 complex;GO:0062023//collagen-containing extracellular matrix;GO:0070062//extracellular exosome;GO:0098965…	GO:0005102//signaling receptor binding;GO:0005178//integrin binding;GO:0005201//extracellular matrix structural constituent;GO:0005515//protein binding	GO:0001658//branching involved in ureteric bud morphogenesis;GO:0001738//morphogenesis of a polarized epithelium;GO:0001755//neural crest cell migration;GO:0001822//kidney development;GO:0001942//hair follicle development;GO:0007155//cell adhesion;GO:0007229//integrin-mediated signaling pathway;GO:0007517//muscle organ development;GO:0009887//animal organ morphogenesis;GO:0016331//morphogenesis o…	--
ENSG00000167106	1425	1371	1293	1622	2831	1998	39.624	48.505	42.068	56.605	62.832	64.859	43.399	61.432	0.501329	1.34947e-11	9.71266e-10	EEIG1	estrogen-induced osteoclastogenesis regulator 1 [Source:HGNC Symbol;Acc:HGNC:31419]	-	-	-	-	-	GO:0005515//protein binding	-	--
ENSG00000110721	355	255	268	433	708	501	15.87	14.229	13.707	28.815	28.031	33.522	14.602	30.1227	1.04468	1.47749e-11	1.05876e-09	CHKA	choline kinase alpha [Source:HGNC Symbol;Acc:HGNC:1937]	Metabolism;Metabolism;Human Diseases	Global and overview maps;Lipid metabolism;Cancer: overview	ko01100//Metabolic pathways;ko00564//Glycerophospholipid metabolism;ko05231//Choline metabolism in cancer	K14156;K14156;K14156	GO:0005737//cytoplasm;GO:0005811//lipid droplet;GO:0005829//cytosol	GO:0000166//nucleotide binding;GO:0004103//choline kinase activity;GO:0004104//cholinesterase activity;GO:0004305//ethanolamine kinase activity;GO:0004713//protein tyrosine kinase activity;GO:0005515//protein binding;GO:0005524//ATP binding;GO:0016301//kinase activity;GO:0016740//transferase activity;GO:0019209//kinase activator activity;GO:0030296//protein tyrosine kinase activator activity;GO:0…	GO:0006629//lipid metabolic process;GO:0006646//phosphatidylethanolamine biosynthetic process;GO:0006656//phosphatidylcholine biosynthetic process;GO:0006657//CDP-choline pathway;GO:0006869//lipid transport;GO:0008654//phospholipid biosynthetic process;GO:0016310//phosphorylation;GO:0042149//cellular response to glucose starvation;GO:1905691//lipid droplet disassembly	--
ENSG00000136167	13870	12647	13271	14451	24202	15978	445.888	505.854	479.476	555.218	605.377	579.738	477.073	580.111	0.28212	1.50379e-11	1.07292e-09	LCP1	lymphocyte cytosolic protein 1 [Source:HGNC Symbol;Acc:HGNC:6528]	-	-	-	-	GO:0001725//stress fiber;GO:0001726//ruffle;GO:0001891//phagocytic cup;GO:0002102//podosome;GO:0005615//extracellular space;GO:0005737//cytoplasm;GO:0005829//cytosol;GO:0005856//cytoskeleton;GO:0005884//actin filament;GO:0005886//plasma membrane;GO:0005925//focal adhesion;GO:0015629//actin cytoskeleton;GO:0016020//membrane;GO:0030054//cell junction;GO:0030175//filopodium;GO:0032432//actin filamen…	GO:0003779//actin binding;GO:0005178//integrin binding;GO:0005509//calcium ion binding;GO:0005515//protein binding;GO:0046872//metal ion binding;GO:0051015//actin filament binding;GO:0051020//GTPase binding	GO:0002286//T cell activation involved in immune response;GO:0010737//protein kinase A signaling;GO:0016477//cell migration;GO:0022617//extracellular matrix disassembly;GO:0030866//cortical actin cytoskeleton organization;GO:0031100//animal organ regeneration;GO:0033157//regulation of intracellular protein transport;GO:0051017//actin filament bundle assembly;GO:0051639//actin filament network for…	--
ENSG00000057149	139	93	85	26	37	34	9.37	7.922	6.525	2.133	1.956	2.616	7.939	2.235	-1.82868	1.55639e-11	1.10564e-09	SERPINB3	serpin family B member 3 [Source:HGNC Symbol;Acc:HGNC:10569]	Human Diseases	Infectious disease: parasitic	ko05146//Amoebiasis	K13963	GO:0005576//extracellular region;GO:0005615//extracellular space;GO:0005634//nucleus;GO:0005737//cytoplasm;GO:0005829//cytosol;GO:0005886//plasma membrane;GO:0031410//cytoplasmic vesicle;GO:0031982//vesicle;GO:0035578//azurophil granule lumen;GO:0070062//extracellular exosome	GO:0001618//virus receptor activity;GO:0002020//protease binding;GO:0004867//serine-type endopeptidase inhibitor activity;GO:0004869//cysteine-type endopeptidase inhibitor activity;GO:0030414//peptidase inhibitor activity	GO:0008284//positive regulation of cell population proliferation;GO:0010466//negative regulation of peptidase activity;GO:0010718//positive regulation of epithelial to mesenchymal transition;GO:0010950//positive regulation of endopeptidase activity;GO:0010951//negative regulation of endopeptidase activity;GO:0030335//positive regulation of cell migration;GO:0035425//autocrine signaling;GO:0038001…	--
ENSG00000144366	223	231	223	348	583	449	9.672	12.211	11.3	18.633	20.401	21.358	11.061	20.1307	0.863913	1.69995e-11	1.20242e-09	GULP1	GULP PTB domain containing engulfment adaptor 1 [Source:HGNC Symbol;Acc:HGNC:18649]	-	-	-	-	GO:0005737//cytoplasm	-	GO:0006869//lipid transport;GO:0006909//phagocytosis;GO:0006911//phagocytosis, engulfment;GO:0006915//apoptotic process	--
ENSG00000185883	3428	2727	2798	3339	5440	3751	410.098	407.379	388.967	486.617	497.901	514.041	402.148	499.52	0.312815	1.80777e-11	1.27319e-09	ATP6V0C	ATPase H+ transporting V0 subunit c [Source:HGNC Symbol;Acc:HGNC:855]	Metabolism;Human Diseases;Human Diseases;Cellular Processes;Metabolism;Cellular Processes;Human Diseases;Organismal Systems;Human Diseases;Human Diseases;Organismal Systems	Global and overview maps;Infectious disease: viral;Infectious disease: bacterial;Transport and catabolism;Energy metabolism;Transport and catabolism;Immune disease;Nervous system;Infectious disease: bacterial;Infectious disease: bacterial;Excretory system	ko01100//Metabolic pathways;ko05165//Human papillomavirus infection;ko05152//Tuberculosis;ko04145//Phagosome;ko00190//Oxidative phosphorylation;ko04142//Lysosome;ko05323//Rheumatoid arthritis;ko04721//Synaptic vesicle cycle;ko05120//Epithelial cell signaling in Helicobacter pylori infection;ko05110//Vibrio cholerae infection;ko04966//Collecting duct acid secretion	K02155;K02155;K02155;K02155;K02155;K02155;K02155;K02155;K02155;K02155;K02155	GO:0000220//vacuolar proton-transporting V-type ATPase, V0 domain;GO:0005765//lysosomal membrane;GO:0005773//vacuole;GO:0005774//vacuolar membrane;GO:0005886//plasma membrane;GO:0005925//focal adhesion;GO:0010008//endosome membrane;GO:0016020//membrane;GO:0030665//clathrin-coated vesicle membrane;GO:0030670//phagocytic vesicle membrane;GO:0030672//synaptic vesicle membrane;GO:0031410//cytoplasmic…	GO:0005515//protein binding;GO:0015078//proton transmembrane transporter activity;GO:0031625//ubiquitin protein ligase binding;GO:0046933//proton-transporting ATP synthase activity, rotational mechanism;GO:0046961//proton-transporting ATPase activity, rotational mechanism	GO:0006811//ion transport;GO:0007035//vacuolar acidification;GO:0007042//lysosomal lumen acidification;GO:0015986//ATP synthesis coupled proton transport;GO:0016241//regulation of macroautophagy;GO:0030177//positive regulation of Wnt signaling pathway;GO:0048388//endosomal lumen acidification;GO:0051452//intracellular pH reduction;GO:0061795//Golgi lumen acidification;GO:1902600//proton transmemb…	--
ENSG00000184117	1046	819	952	645	921	630	59.789	59.817	63.119	47.188	41.284	43.104	60.9083	43.8587	-0.473778	1.8313e-11	1.28426e-09	NIPSNAP1	nipsnap homolog 1 [Source:HGNC Symbol;Acc:HGNC:7827]	-	-	-	-	GO:0005739//mitochondrion;GO:0016020//membrane;GO:0097060//synaptic membrane	GO:0005515//protein binding;GO:0042165//neurotransmitter binding	GO:0019233//sensory perception of pain	--
ENSG00000155660	8129	6594	7180	5760	9107	5929	335.566	344.021	337.741	288.908	294.947	279.485	339.109	287.78	-0.236784	1.8965e-11	1.32432e-09	PDIA4	protein disulfide isomerase family A member 4 [Source:HGNC Symbol;Acc:HGNC:30167]	Genetic Information Processing;Organismal Systems;Human Diseases	Folding, sorting and degradation;Endocrine system;Infectious disease: bacterial	ko04141//Protein processing in endoplasmic reticulum;ko04918//Thyroid hormone synthesis;ko05110//Vibrio cholerae infection	K09582;K09582;K09582	GO:0005615//extracellular space;GO:0005783//endoplasmic reticulum;GO:0005788//endoplasmic reticulum lumen;GO:0009986//cell surface;GO:0042470//melanosome	GO:0003723//RNA binding;GO:0003756//protein disulfide isomerase activity;GO:0005515//protein binding;GO:0015035//protein-disulfide reductase activity;GO:0016853//isomerase activity	GO:0006457//protein folding;GO:0009306//protein secretion;GO:0034976//response to endoplasmic reticulum stress;GO:0061077//chaperone-mediated protein folding	--
ENSG00000156510	675	620	697	840	1492	1000	21.261	24.68	25.002	32.195	36.854	35.958	23.6477	35.0023	0.565753	1.90726e-11	1.32619e-09	HKDC1	hexokinase domain containing 1 [Source:HGNC Symbol;Acc:HGNC:23302]	Metabolism;Human Diseases;Organismal Systems;Metabolism;Environmental Information Processing;Human Diseases;Metabolism;Metabolism;Organismal Systems;Human Diseases;Metabolism;Metabolism;Metabolism;Metabolism	Global and overview maps;Infectious disease: bacterial;Endocrine system;Global and overview maps;Signal transduction;Cancer: overview;Carbohydrate metabolism;Carbohydrate metabolism;Digestive system;Endocrine and metabolic disease;Carbohydrate metabolism;Carbohydrate metabolism;Carbohydrate metabolism;Biosynthesis of other secondary metabolites	ko01100//Metabolic pathways;ko05131//Shigellosis;ko04910//Insulin signaling pathway;ko01200//Carbon metabolism;ko04066//HIF-1 signaling pathway;ko05230//Central carbon metabolism in cancer;ko00010//Glycolysis / Gluconeogenesis;ko00520//Amino sugar and nucleotide sugar metabolism;ko04973//Carbohydrate digestion and absorption;ko04930//Type II diabetes mellitus;ko00500//Starch and sucrose metabolis…	K00844;K00844;K00844;K00844;K00844;K00844;K00844;K00844;K00844;K00844;K00844;K00844;K00844;K00844	GO:0001917//photoreceptor inner segment;GO:0005737//cytoplasm;GO:0005739//mitochondrion;GO:0005829//cytosol;GO:0016020//membrane;GO:0031966//mitochondrial membrane	GO:0000166//nucleotide binding;GO:0004340//glucokinase activity;GO:0004396//hexokinase activity;GO:0005524//ATP binding;GO:0005536//glucose binding;GO:0008865//fructokinase activity;GO:0016301//kinase activity;GO:0016740//transferase activity;GO:0016773//phosphotransferase activity, alcohol group as acceptor	GO:0001678//cellular glucose homeostasis;GO:0005975//carbohydrate metabolic process;GO:0006006//glucose metabolic process;GO:0006096//glycolytic process;GO:0016310//phosphorylation;GO:0019318//hexose metabolic process;GO:0019637//organophosphate metabolic process;GO:0046835//carbohydrate phosphorylation;GO:0051156//glucose 6-phosphate metabolic process;GO:1901135//carbohydrate derivative metaboli…	--
ENSG00000142798	3229	2566	2748	2160	3175	2291	25.91	26.022	25.418	21.086	20.4	20.984	25.7833	20.8233	-0.308238	1.96773e-11	1.36246e-09	HSPG2	heparan sulfate proteoglycan 2 [Source:HGNC Symbol;Acc:HGNC:5273]	Human Diseases;Human Diseases;Environmental Information Processing	Cancer: overview;Infectious disease: viral;Signaling molecules and interaction	ko05205//Proteoglycans in cancer;ko05161//Hepatitis B;ko04512//ECM-receptor interaction	K06255;K06255;K06255	GO:0005576//extracellular region;GO:0005604//basement membrane;GO:0005615//extracellular space;GO:0005796//Golgi lumen;GO:0005886//plasma membrane;GO:0005925//focal adhesion;GO:0043202//lysosomal lumen;GO:0062023//collagen-containing extracellular matrix;GO:0070062//extracellular exosome;GO:0098797//plasma membrane protein complex	GO:0001540//amyloid-beta binding;GO:0005509//calcium ion binding;GO:0005515//protein binding;GO:0030021//extracellular matrix structural constituent conferring compression resistance;GO:0046872//metal ion binding;GO:0050750//low-density lipoprotein particle receptor binding;GO:0070052//collagen V binding	GO:0001525//angiogenesis;GO:0001666//response to hypoxia;GO:0001938//positive regulation of endothelial cell proliferation;GO:0006629//lipid metabolic process;GO:0006898//receptor-mediated endocytosis;GO:0006954//inflammatory response;GO:0007162//negative regulation of cell adhesion;GO:0007224//smoothened signaling pathway;GO:0007420//brain development;GO:0007566//embryo implantation;GO:0008285//…	--
ENSG00000134108	3996	3483	3620	4072	6726	4506	158.399	173.627	166.184	197.042	210.843	204.891	166.07	204.259	0.298606	2.38908e-11	1.64726e-09	ARL8B	ADP ribosylation factor like GTPase 8B [Source:HGNC Symbol;Acc:HGNC:25564]	Human Diseases	Infectious disease: bacterial	ko05132//Salmonella infection	K07955	GO:0005737//cytoplasm;GO:0005764//lysosome;GO:0005765//lysosomal membrane;GO:0005768//endosome;GO:0005819//spindle;GO:0005829//cytosol;GO:0005856//cytoskeleton;GO:0016020//membrane;GO:0030424//axon;GO:0030496//midbody;GO:0031902//late endosome membrane;GO:0042995//cell projection;GO:0045202//synapse;GO:0051233//spindle midzone;GO:0070062//extracellular exosome;GO:0101004//cytolytic granule membra…	GO:0000166//nucleotide binding;GO:0003924//GTPase activity;GO:0003925//G protein activity;GO:0005515//protein binding;GO:0005525//GTP binding;GO:0016787//hydrolase activity;GO:0019003//GDP binding;GO:0043014//alpha-tubulin binding;GO:0048487//beta-tubulin binding	GO:0001778//plasma membrane repair;GO:0002505//antigen processing and presentation of polysaccharide antigen via MHC class II;GO:0002747//antigen processing and presentation following phagocytosis;GO:0007049//cell cycle;GO:0007059//chromosome segregation;GO:0008089//anterograde axonal transport;GO:0015031//protein transport;GO:0016197//endosomal transport;GO:0032418//lysosome localization;GO:0042…	--
ENSG00000127946	1723	1463	1595	1183	1685	1161	26.549	28.356	26.137	21.541	18.984	19.748	27.014	20.091	-0.427158	2.45896e-11	1.68835e-09	HIP1	huntingtin interacting protein 1 [Source:HGNC Symbol;Acc:HGNC:4913]	Human Diseases;Human Diseases	Neurodegenerative disease;Neurodegenerative disease	ko05022//Pathways of neurodegeneration - multiple diseases;ko05016//Huntington disease	K04559;K04559	GO:0005634//nucleus;GO:0005737//cytoplasm;GO:0005794//Golgi apparatus;GO:0005829//cytosol;GO:0005856//cytoskeleton;GO:0005886//plasma membrane;GO:0012505//endomembrane system;GO:0016020//membrane;GO:0030136//clathrin-coated vesicle;GO:0030665//clathrin-coated vesicle membrane;GO:0031410//cytoplasmic vesicle;GO:0042734//presynaptic membrane;GO:0043231//intracellular membrane-bounded organelle;GO:0…	GO:0003779//actin binding;GO:0005154//epidermal growth factor receptor binding;GO:0005200//structural constituent of cytoskeleton;GO:0005515//protein binding;GO:0005543//phospholipid binding;GO:0030276//clathrin binding;GO:0032051//clathrin light chain binding;GO:0032266//phosphatidylinositol-3-phosphate binding;GO:0035091//phosphatidylinositol binding;GO:0035254//glutamate receptor binding;GO:00…	GO:0006897//endocytosis;GO:0006915//apoptotic process;GO:0006919//activation of cysteine-type endopeptidase activity involved in apoptotic process;GO:0007015//actin filament organization;GO:0030100//regulation of endocytosis;GO:0030154//cell differentiation;GO:0042981//regulation of apoptotic process;GO:0045742//positive regulation of epidermal growth factor receptor signaling pathway;GO:0048260/…	--
ENSG00000198157	551	389	382	234	363	246	55.01	54.956	45.781	33.53	30.233	31.843	51.9157	31.8687	-0.704031	2.58972e-11	1.77072e-09	HMGN5	high mobility group nucleosome binding domain 5 [Source:HGNC Symbol;Acc:HGNC:8013]	-	-	-	-	GO:0000785//chromatin;GO:0005634//nucleus;GO:0005654//nucleoplasm;GO:0005739//mitochondrion	GO:0003677//DNA binding;GO:0003682//chromatin binding;GO:0003723//RNA binding;GO:0031492//nucleosomal DNA binding	GO:0006325//chromatin organization;GO:0006355//regulation of transcription, DNA-templated;GO:0008284//positive regulation of cell population proliferation;GO:0010628//positive regulation of gene expression;GO:0043066//negative regulation of apoptotic process;GO:0045893//positive regulation of transcription, DNA-templated	--
ENSG00000163814	5862	5189	5421	5967	10182	6683	116.41	132.548	122.69	143.302	160.415	151.839	123.883	151.852	0.293692	2.79933e-11	1.9061e-09	CDCP1	CUB domain containing protein 1 [Source:HGNC Symbol;Acc:HGNC:24357]	-	-	-	-	GO:0005576//extracellular region;GO:0005886//plasma membrane;GO:0016020//membrane	GO:0005515//protein binding	-	--
ENSG00000237289	656	531	494	281	526	344	53.192	50.42	43.815	25.523	31.217	27.864	49.1423	28.2013	-0.801203	3.13544e-11	2.12614e-09	CKMT1B	creatine kinase, mitochondrial 1B [Source:HGNC Symbol;Acc:HGNC:1995]	Metabolism;Metabolism	Global and overview maps;Amino acid metabolism	ko01100//Metabolic pathways;ko00330//Arginine and proline metabolism	K00933;K00933	GO:0005739//mitochondrion;GO:0005743//mitochondrial inner membrane;GO:0016020//membrane	GO:0000166//nucleotide binding;GO:0003824//catalytic activity;GO:0004111//creatine kinase activity;GO:0005515//protein binding;GO:0005524//ATP binding;GO:0016301//kinase activity;GO:0016740//transferase activity;GO:0016772//transferase activity, transferring phosphorus-containing groups	GO:0016310//phosphorylation;GO:0046314//phosphocreatine biosynthetic process	--
ENSG00000127824	4616	3588	3838	3155	4555	3099	405.206	346.791	361.293	318.27	306.61	291.114	371.097	305.331	-0.281419	3.17376e-11	2.14327e-09	TUBA4A	tubulin alpha 4a [Source:HGNC Symbol;Acc:HGNC:12407]	Human Diseases;Human Diseases;Human Diseases;Human Diseases;Human Diseases;Human Diseases;Human Diseases;Human Diseases;Cellular Processes;Cellular Processes;Cellular Processes;Cellular Processes	Neurodegenerative disease;Neurodegenerative disease;Neurodegenerative disease;Neurodegenerative disease;Neurodegenerative disease;Neurodegenerative disease;Infectious disease: bacterial;Infectious disease: bacterial;Cellular community - eukaryotes;Transport and catabolism;Cell growth and death;Cellular community - eukaryotes	ko05022//Pathways of neurodegeneration - multiple diseases;ko05010//Alzheimer disease;ko05014//Amyotrophic lateral sclerosis;ko05016//Huntington disease;ko05020//Prion disease;ko05012//Parkinson disease;ko05132//Salmonella infection;ko05130//Pathogenic Escherichia coli infection;ko04530//Tight junction;ko04145//Phagosome;ko04210//Apoptosis;ko04540//Gap junction	K07374;K07374;K07374;K07374;K07374;K07374;K07374;K07374;K07374;K07374;K07374;K07374	GO:0005576//extracellular region;GO:0005737//cytoplasm;GO:0005829//cytosol;GO:0005856//cytoskeleton;GO:0005874//microtubule;GO:0015630//microtubule cytoskeleton;GO:0070062//extracellular exosome	GO:0000166//nucleotide binding;GO:0005200//structural constituent of cytoskeleton;GO:0005515//protein binding;GO:0005525//GTP binding;GO:0016787//hydrolase activity;GO:0019901//protein kinase binding;GO:0046872//metal ion binding	GO:0000226//microtubule cytoskeleton organization;GO:0000278//mitotic cell cycle;GO:0007010//cytoskeleton organization;GO:0007017//microtubule-based process	--
ENSG00000173812	6662	5433	6138	6664	10537	7007	541.628	578.284	587.148	702.187	711.76	670.036	569.02	694.661	0.28783	4.36173e-11	2.93344e-09	EIF1	eukaryotic translation initiation factor 1 [Source:HGNC Symbol;Acc:HGNC:3249]	-	-	-	-	GO:0005634//nucleus;GO:0005737//cytoplasm;GO:0016282//eukaryotic 43S preinitiation complex;GO:0033290//eukaryotic 48S preinitiation complex;GO:0043614//multi-eIF complex	GO:0003723//RNA binding;GO:0003743//translation initiation factor activity;GO:0005515//protein binding;GO:0008135//translation factor activity, RNA binding;GO:0043024//ribosomal small subunit binding	GO:0006412//translation;GO:0006413//translational initiation;GO:0006446//regulation of translational initiation;GO:0009048//dosage compensation by inactivation of X chromosome	--
ENSG00000170006	1101	1003	1038	1245	2210	1448	36.365	42.367	39.24	47.104	54.847	53.458	39.324	51.803	0.397626	4.61927e-11	3.09397e-09	TMEM154	transmembrane protein 154 [Source:HGNC Symbol;Acc:HGNC:26489]	-	-	-	-	GO:0016020//membrane	GO:0005515//protein binding	-	--
ENSG00000117984	14883	11373	12965	14156	21754	15394	847.84	816.502	840.521	981.905	969.916	998.264	834.954	983.362	0.236025	4.83109e-11	3.22269e-09	CTSD	cathepsin D [Source:HGNC Symbol;Acc:HGNC:2529]	Human Diseases;Human Diseases;Cellular Processes;Cellular Processes;Organismal Systems;Cellular Processes;Environmental Information Processing	Cardiovascular disease;Infectious disease: bacterial;Transport and catabolism;Cell growth and death;Endocrine system;Transport and catabolism;Signal transduction	ko05415//Diabetic cardiomyopathy;ko05152//Tuberculosis;ko04140//Autophagy - animal;ko04210//Apoptosis;ko04915//Estrogen signaling pathway;ko04142//Lysosome;ko04071//Sphingolipid signaling pathway	K01379;K01379;K01379;K01379;K01379;K01379;K01379	GO:0005576//extracellular region;GO:0005615//extracellular space;GO:0005764//lysosome;GO:0005765//lysosomal membrane;GO:0010008//endosome membrane;GO:0031904//endosome lumen;GO:0035580//specific granule lumen;GO:0042470//melanosome;GO:0043202//lysosomal lumen;GO:0045121//membrane raft;GO:0062023//collagen-containing extracellular matrix;GO:0070062//extracellular exosome;GO:1904724//tertiary granu…	GO:0004175//endopeptidase activity;GO:0004190//aspartic-type endopeptidase activity;GO:0004197//cysteine-type endopeptidase activity;GO:0005515//protein binding;GO:0008233//peptidase activity;GO:0016787//hydrolase activity;GO:0070001//aspartic-type peptidase activity	GO:0000045//autophagosome assembly;GO:0006508//proteolysis;GO:0019886//antigen processing and presentation of exogenous peptide antigen via MHC class II;GO:0038020//insulin receptor recycling;GO:0042159//lipoprotein catabolic process;GO:0043065//positive regulation of apoptotic process;GO:0043280//positive regulation of cysteine-type endopeptidase activity involved in apoptotic process;GO:0070201…	--
ENSG00000111540	2592	2206	2331	2631	4415	3007	89.751	96.117	92.254	110.695	119.743	118.698	92.7073	116.379	0.328071	4.8863e-11	3.24632e-09	RAB5B	RAB5B, member RAS oncogene family [Source:HGNC Symbol;Acc:HGNC:9784]	Cellular Processes;Human Diseases;Environmental Information Processing;Human Diseases;Cellular Processes;Human Diseases;Organismal Systems	Transport and catabolism;Infectious disease: bacterial;Signal transduction;Infectious disease: bacterial;Transport and catabolism;Infectious disease: parasitic;Excretory system	ko04144//Endocytosis;ko05132//Salmonella infection;ko04014//Ras signaling pathway;ko05152//Tuberculosis;ko04145//Phagosome;ko05146//Amoebiasis;ko04962//Vasopressin-regulated water reabsorption	K07888;K07888;K07888;K07888;K07888;K07888;K07888	GO:0005768//endosome;GO:0005769//early endosome;GO:0005886//plasma membrane;GO:0012505//endomembrane system;GO:0016020//membrane;GO:0030139//endocytic vesicle;GO:0030667//secretory granule membrane;GO:0030672//synaptic vesicle membrane;GO:0031901//early endosome membrane;GO:0042470//melanosome;GO:0043231//intracellular membrane-bounded organelle;GO:0070062//extracellular exosome	GO:0000166//nucleotide binding;GO:0003924//GTPase activity;GO:0003925//G protein activity;GO:0005515//protein binding;GO:0005525//GTP binding;GO:0016787//hydrolase activity;GO:0019003//GDP binding;GO:0030742//GTP-dependent protein binding	GO:0006886//intracellular protein transport;GO:0006897//endocytosis;GO:0007032//endosome organization;GO:0015031//protein transport;GO:0019882//antigen processing and presentation;GO:0030100//regulation of endocytosis;GO:0048227//plasma membrane to endosome transport	--
ENSG00000132274	193	148	180	70	107	75	13.204	12.681	13.793	6.73	5.463	6.034	13.226	6.07567	-1.12226	5.26514e-11	3.48391e-09	TRIM22	tripartite motif containing 22 [Source:HGNC Symbol;Acc:HGNC:16379]	-	-	-	-	GO:0005634//nucleus;GO:0005654//nucleoplasm;GO:0005737//cytoplasm;GO:0005794//Golgi apparatus;GO:0005829//cytosol;GO:0015030//Cajal body;GO:0016604//nuclear body;GO:0016607//nuclear speck	GO:0003713//transcription coactivator activity;GO:0003714//transcription corepressor activity;GO:0005515//protein binding;GO:0008270//zinc ion binding;GO:0016740//transferase activity;GO:0019901//protein kinase binding;GO:0030674//protein-macromolecule adaptor activity;GO:0042802//identical protein binding;GO:0042803//protein homodimerization activity;GO:0046872//metal ion binding;GO:0061630//ubi…	GO:0000209//protein polyubiquitination;GO:0002230//positive regulation of defense response to virus by host;GO:0006355//regulation of transcription, DNA-templated;GO:0006955//immune response;GO:0009615//response to virus;GO:0010508//positive regulation of autophagy;GO:0016567//protein ubiquitination;GO:0032880//regulation of protein localization;GO:0043123//positive regulation of I-kappaB kinase/…	--
ENSG00000011347	208	171	204	303	511	355	5.505	5.693	6.493	10.079	10.207	11.104	5.897	10.4633	0.827289	5.59614e-11	3.68806e-09	SYT7	synaptotagmin 7 [Source:HGNC Symbol;Acc:HGNC:11514]	-	-	-	-	GO:0005764//lysosome;GO:0005765//lysosomal membrane;GO:0005777//peroxisome;GO:0005778//peroxisomal membrane;GO:0005829//cytosol;GO:0005886//plasma membrane;GO:0008021//synaptic vesicle;GO:0016020//membrane;GO:0030424//axon;GO:0030658//transport vesicle membrane;GO:0030670//phagocytic vesicle membrane;GO:0030672//synaptic vesicle membrane;GO:0031045//dense core granule;GO:0031410//cytoplasmic vesi…	GO:0000149//SNARE binding;GO:0001786//phosphatidylserine binding;GO:0005509//calcium ion binding;GO:0005515//protein binding;GO:0005516//calmodulin binding;GO:0005544//calcium-dependent phospholipid binding;GO:0005546//phosphatidylinositol-4,5-bisphosphate binding;GO:0019905//syntaxin binding;GO:0030276//clathrin binding;GO:0046872//metal ion binding	GO:0001778//plasma membrane repair;GO:0006887//exocytosis;GO:0006906//vesicle fusion;GO:0006909//phagocytosis;GO:0014059//regulation of dopamine secretion;GO:0017156//calcium-ion regulated exocytosis;GO:0017158//regulation of calcium ion-dependent exocytosis;GO:0036465//synaptic vesicle recycling;GO:0045956//positive regulation of calcium ion-dependent exocytosis;GO:0046850//regulation of bone re…	--
ENSG00000115548	751	709	698	934	1510	1000	18.096	21.804	19.186	27.633	28.44	27.889	19.6953	27.9873	0.50692	6.41649e-11	4.21178e-09	KDM3A	lysine demethylase 3A [Source:HGNC Symbol;Acc:HGNC:20815]	Organismal Systems	Environmental adaptation	ko04714//Thermogenesis	K15601	GO:0000118//histone deacetylase complex;GO:0000785//chromatin;GO:0001673//male germ cell nucleus;GO:0005634//nucleus;GO:0005654//nucleoplasm;GO:0005737//cytoplasm;GO:0016020//membrane	GO:0003682//chromatin binding;GO:0003712//transcription coregulator activity;GO:0005506//iron ion binding;GO:0005515//protein binding;GO:0016491//oxidoreductase activity;GO:0031490//chromatin DNA binding;GO:0032454//histone H3-methyl-lysine-9 demethylase activity;GO:0046872//metal ion binding;GO:0050681//androgen receptor binding;GO:0051213//dioxygenase activity;GO:0140683//histone H3-di/monometh…	GO:0006325//chromatin organization;GO:0006338//chromatin remodeling;GO:0006351//transcription, DNA-templated;GO:0006357//regulation of transcription by RNA polymerase II;GO:0007283//spermatogenesis;GO:0007290//spermatid nucleus elongation;GO:0009755//hormone-mediated signaling pathway;GO:0010468//regulation of gene expression;GO:0030154//cell differentiation;GO:0030521//androgen receptor signalin…	--
ENSG00000143382	257	204	227	88	182	101	7.097	7.119	7.076	2.926	3.917	3.171	7.09733	3.338	-1.08829	6.75589e-11	4.4169e-09	ADAMTSL4	ADAMTS like 4 [Source:HGNC Symbol;Acc:HGNC:19706]	-	-	-	-	GO:0005576//extracellular region;GO:0005614//interstitial matrix;GO:0005788//endoplasmic reticulum lumen;GO:0031012//extracellular matrix;GO:0062023//collagen-containing extracellular matrix	GO:0002020//protease binding;GO:0005515//protein binding;GO:0042802//identical protein binding	GO:0002064//epithelial cell development;GO:0006915//apoptotic process;GO:0030198//extracellular matrix organization;GO:0043065//positive regulation of apoptotic process;GO:0070285//pigment cell development	--
ENSG00000143217	290	232	275	123	206	138	9.65	9.756	10.421	4.98	5.375	5.242	9.94233	5.199	-0.93535	6.84385e-11	4.45665e-09	NECTIN4	nectin cell adhesion molecule 4 [Source:HGNC Symbol;Acc:HGNC:19688]	Cellular Processes	Cellular community - eukaryotes	ko04520//Adherens junction	K06593	GO:0005576//extracellular region;GO:0005886//plasma membrane;GO:0005912//adherens junction;GO:0016020//membrane;GO:0070062//extracellular exosome;GO:0070161//anchoring junction	GO:0001618//virus receptor activity;GO:0005515//protein binding;GO:0042802//identical protein binding	GO:0007155//cell adhesion;GO:0007156//homophilic cell adhesion via plasma membrane adhesion molecules;GO:0007157//heterophilic cell-cell adhesion via plasma membrane cell adhesion molecules;GO:0046718//viral entry into host cell	--
ENSG00000129657	1406	1318	1241	1629	2520	1788	36.447	46.425	38.801	53.953	57.458	55.69	40.5577	55.7003	0.457711	8.02095e-11	5.20252e-09	SEC14L1	SEC14 like lipid binding 1 [Source:HGNC Symbol;Acc:HGNC:10698]	-	-	-	-	GO:0005654//nucleoplasm;GO:0005737//cytoplasm;GO:0005758//mitochondrial intermembrane space;GO:0005794//Golgi apparatus;GO:0005829//cytosol	GO:0005515//protein binding;GO:0039552//RIG-I binding;GO:0140311//protein sequestering activity;GO:0140678//molecular function inhibitor activity	GO:0002376//immune system process;GO:0009968//negative regulation of signal transduction;GO:0015871//choline transport;GO:0039536//negative regulation of RIG-I signaling pathway;GO:0045087//innate immune response	--
ENSG00000064601	4407	3623	3867	4241	7128	4983	270.107	278.485	268.943	315.195	339.61	343.512	272.512	332.772	0.288217	8.11681e-11	5.24397e-09	CTSA	cathepsin A [Source:HGNC Symbol;Acc:HGNC:9251]	Cellular Processes;Organismal Systems	Transport and catabolism;Endocrine system	ko04142//Lysosome;ko04614//Renin-angiotensin system	K13289;K13289	GO:0005576//extracellular region;GO:0005764//lysosome;GO:0005783//endoplasmic reticulum;GO:0016020//membrane;GO:0035578//azurophil granule lumen;GO:0043202//lysosomal lumen;GO:0043231//intracellular membrane-bounded organelle;GO:0070062//extracellular exosome;GO:0098575//lumenal side of lysosomal membrane	GO:0004180//carboxypeptidase activity;GO:0004185//serine-type carboxypeptidase activity;GO:0008047//enzyme activator activity;GO:0008233//peptidase activity;GO:0016787//hydrolase activity	GO:0006508//proteolysis;GO:0006886//intracellular protein transport;GO:0031647//regulation of protein stability;GO:1904714//regulation of chaperone-mediated autophagy;GO:1904715//negative regulation of chaperone-mediated autophagy	--
ENSG00000140575	10355	10181	10041	11759	18932	12531	182.636	232.679	205.102	253.528	262.873	252.85	206.806	256.417	0.310216	8.48592e-11	5.4468e-09	IQGAP1	IQ motif containing GTPase activating protein 1 [Source:HGNC Symbol;Acc:HGNC:6110]	Cellular Processes;Human Diseases;Cellular Processes	Cell motility;Cancer: overview;Cellular community - eukaryotes	ko04810//Regulation of actin cytoskeleton;ko05205//Proteoglycans in cancer;ko04520//Adherens junction	K16848;K16848;K16848	GO:0001726//ruffle;GO:0005634//nucleus;GO:0005737//cytoplasm;GO:0005829//cytosol;GO:0005874//microtubule;GO:0005884//actin filament;GO:0005886//plasma membrane;GO:0005911//cell-cell junction;GO:0005925//focal adhesion;GO:0005938//cell cortex;GO:0009898//cytoplasmic side of plasma membrane;GO:0015629//actin cytoskeleton;GO:0015630//microtubule cytoskeleton;GO:0016020//membrane;GO:0016323//basolate…	GO:0005078//MAP-kinase scaffold activity;GO:0005095//GTPase inhibitor activity;GO:0005096//GTPase activator activity;GO:0005509//calcium ion binding;GO:0005515//protein binding;GO:0005516//calmodulin binding;GO:0005547//phosphatidylinositol-3,4,5-trisphosphate binding;GO:0019901//protein kinase binding;GO:0019903//protein phosphatase binding;GO:0019904//protein domain specific binding;GO:0031267/…	GO:0001817//regulation of cytokine production;GO:0007165//signal transduction;GO:0007173//epidermal growth factor receptor signaling pathway;GO:0007346//regulation of mitotic cell cycle;GO:0008543//fibroblast growth factor receptor signaling pathway;GO:0010761//fibroblast migration;GO:0016477//cell migration;GO:0035305//negative regulation of dephosphorylation;GO:0036120//cellular response to pla…	--
ENSG00000109472	286	216	254	123	194	113	14.57	12.165	12.891	6.67	6.78	5.749	13.2087	6.39967	-1.04542	8.49714e-11	5.4468e-09	CPE	carboxypeptidase E [Source:HGNC Symbol;Acc:HGNC:2303]	Human Diseases	Endocrine and metabolic disease	ko04940//Type I diabetes mellitus	K01294	GO:0005576//extracellular region;GO:0005615//extracellular space;GO:0005794//Golgi apparatus;GO:0005886//plasma membrane;GO:0016020//membrane;GO:0030133//transport vesicle;GO:0030141//secretory granule;GO:0030658//transport vesicle membrane;GO:0030667//secretory granule membrane;GO:0031410//cytoplasmic vesicle;GO:0070062//extracellular exosome	GO:0004180//carboxypeptidase activity;GO:0004181//metallocarboxypeptidase activity;GO:0005515//protein binding;GO:0008233//peptidase activity;GO:0008237//metallopeptidase activity;GO:0008270//zinc ion binding;GO:0016787//hydrolase activity;GO:0042043//neurexin family protein binding;GO:0046872//metal ion binding;GO:0050839//cell adhesion molecule binding	GO:0003214//cardiac left ventricle morphogenesis;GO:0006508//proteolysis;GO:0006518//peptide metabolic process;GO:0007218//neuropeptide signaling pathway;GO:0016055//Wnt signaling pathway;GO:0016485//protein processing;GO:0030070//insulin processing;GO:0030072//peptide hormone secretion;GO:0033366//protein localization to secretory granule;GO:0036211//protein modification process;GO:0072657//prot…	--
ENSG00000133657	5908	5662	5684	6593	10350	7131	91.53	111.866	99.023	124.734	124.876	126.085	100.806	125.232	0.313013	8.5458e-11	5.45668e-09	ATP13A3	ATPase 13A3 [Source:HGNC Symbol;Acc:HGNC:24113]	-	-	-	-	GO:0005768//endosome;GO:0016020//membrane;GO:0031901//early endosome membrane;GO:0031902//late endosome membrane;GO:0055038//recycling endosome membrane	GO:0000166//nucleotide binding;GO:0005215//transporter activity;GO:0005524//ATP binding;GO:0015203//polyamine transmembrane transporter activity;GO:0015594//ABC-type putrescine transporter activity;GO:0016887//ATP hydrolysis activity;GO:0019829//ATPase-coupled cation transmembrane transporter activity;GO:0046872//metal ion binding;GO:0140358//P-type transmembrane transporter activity	GO:0006812//cation transport;GO:0006874//cellular calcium ion homeostasis;GO:0015847//putrescine transport;GO:0055085//transmembrane transport;GO:0098655//cation transmembrane transport;GO:1902047//polyamine transmembrane transport	--
ENSG00000169682	1133	1016	965	1286	2022	1412	62.269	69.557	60.136	87.093	89.016	89.219	63.9873	88.4427	0.466956	8.69592e-11	5.53101e-09	SPNS1	SPNS lysolipid transporter 1, lysophospholipid [Source:HGNC Symbol;Acc:HGNC:30621]	-	-	-	-	GO:0005739//mitochondrion;GO:0005743//mitochondrial inner membrane;GO:0005764//lysosome;GO:0005765//lysosomal membrane;GO:0016020//membrane	GO:0005515//protein binding;GO:0022857//transmembrane transporter activity	GO:0006869//lipid transport;GO:0007165//signal transduction;GO:0033700//phospholipid efflux;GO:0035751//regulation of lysosomal lumen pH;GO:0051977//lysophospholipid transport;GO:0055085//transmembrane transport	--
ENSG00000137261	59	61	50	135	202	155	1.025	1.34	0.99	2.829	2.682	3.057	1.11833	2.856	1.35265	9.01629e-11	5.71264e-09	KIAA0319	KIAA0319 [Source:HGNC Symbol;Acc:HGNC:21580]	-	-	-	-	GO:0005768//endosome;GO:0005769//early endosome;GO:0005886//plasma membrane;GO:0016020//membrane;GO:0030669//clathrin-coated endocytic vesicle membrane;GO:0031410//cytoplasmic vesicle;GO:0031901//early endosome membrane;GO:0043231//intracellular membrane-bounded organelle;GO:0110165//cellular anatomical entity	GO:0005515//protein binding	GO:0001764//neuron migration;GO:0007399//nervous system development;GO:0010996//response to auditory stimulus;GO:0030517//negative regulation of axon extension;GO:0033555//multicellular organismal response to stress;GO:0048692//negative regulation of axon extension involved in regeneration;GO:0060391//positive regulation of SMAD protein signal transduction;GO:2000171//negative regulation of dendr…	--
ENSG00000026950	453	356	399	238	315	240	16.814	17.903	17.127	10.816	8.911	9.979	17.2813	9.902	-0.803423	9.1863e-11	5.79797e-09	BTN3A1	butyrophilin subfamily 3 member A1 [Source:HGNC Symbol;Acc:HGNC:1138]	-	-	-	-	GO:0005886//plasma membrane;GO:0009897//external side of plasma membrane;GO:0016020//membrane	GO:0005102//signaling receptor binding;GO:0005515//protein binding	GO:0001817//regulation of cytokine production;GO:0001819//positive regulation of cytokine production;GO:0002250//adaptive immune response;GO:0002376//immune system process;GO:0032729//positive regulation of interferon-gamma production;GO:0050798//activated T cell proliferation;GO:0050852//T cell receptor signaling pathway	--
ENSG00000112972	1687	1891	1843	3410	7899	4669	54.622	77.029	67.921	134.033	200.331	171.991	66.524	168.785	1.34324	1.14977e-10	7.22903e-09	HMGCS1	3-hydroxy-3-methylglutaryl-CoA synthase 1 [Source:HGNC Symbol;Acc:HGNC:5007]	Metabolism;Organismal Systems;Metabolism;Metabolism;Metabolism	Global and overview maps;Endocrine system;Amino acid metabolism;Carbohydrate metabolism;Metabolism of terpenoids and polyketides	ko01100//Metabolic pathways;ko03320//PPAR signaling pathway;ko00280//Valine, leucine and isoleucine degradation;ko00650//Butanoate metabolism;ko00900//Terpenoid backbone biosynthesis	K01641;K01641;K01641;K01641;K01641	GO:0005737//cytoplasm;GO:0005829//cytosol	GO:0004421//hydroxymethylglutaryl-CoA synthase activity;GO:0016740//transferase activity;GO:0016746//acyltransferase activity;GO:0042803//protein homodimerization activity	GO:0006084//acetyl-CoA metabolic process;GO:0006629//lipid metabolic process;GO:0006694//steroid biosynthetic process;GO:0006695//cholesterol biosynthetic process;GO:0008202//steroid metabolic process;GO:0008203//cholesterol metabolic process;GO:0008299//isoprenoid biosynthetic process;GO:0010142//farnesyl diphosphate biosynthetic process, mevalonate pathway;GO:0016126//sterol biosynthetic process	--
ENSG00000188153	1897	1667	1777	1253	1976	1414	49.631	49.763	45.375	36.987	38.482	48.422	48.2563	41.297	-0.224681	1.37285e-10	8.59864e-09	COL4A5	collagen type IV alpha 5 chain [Source:HGNC Symbol;Acc:HGNC:2207]	Human Diseases;Environmental Information Processing;Human Diseases;Cellular Processes;Organismal Systems;Organismal Systems;Human Diseases;Human Diseases;Human Diseases;Environmental Information Processing	Cancer: overview;Signal transduction;Infectious disease: viral;Cellular community - eukaryotes;Endocrine system;Digestive system;Infectious disease: parasitic;Endocrine and metabolic disease;Cancer: specific types;Signaling molecules and interaction	ko05200//Pathways in cancer;ko04151//PI3K-Akt signaling pathway;ko05165//Human papillomavirus infection;ko04510//Focal adhesion;ko04926//Relaxin signaling pathway;ko04974//Protein digestion and absorption;ko05146//Amoebiasis;ko04933//AGE-RAGE signaling pathway in diabetic complications;ko05222//Small cell lung cancer;ko04512//ECM-receptor interaction	K06237;K06237;K06237;K06237;K06237;K06237;K06237;K06237;K06237;K06237	GO:0005576//extracellular region;GO:0005581//collagen trimer;GO:0005587//collagen type IV trimer;GO:0005604//basement membrane;GO:0005615//extracellular space;GO:0005788//endoplasmic reticulum lumen;GO:0016020//membrane;GO:0031594//neuromuscular junction;GO:0062023//collagen-containing extracellular matrix;GO:0110165//cellular anatomical entity	GO:0005201//extracellular matrix structural constituent;GO:0005515//protein binding;GO:0030020//extracellular matrix structural constituent conferring tensile strength	GO:0007528//neuromuscular junction development;GO:0030198//extracellular matrix organization;GO:0038063//collagen-activated tyrosine kinase receptor signaling pathway	--
ENSG00000138385	3084	2464	2654	2077	2975	2239	214.484	216.403	210.157	176.766	161.117	178.294	213.681	172.059	-0.312558	1.70654e-10	1.0648e-08	SSB	small RNA binding exonuclease protection factor La [Source:HGNC Symbol;Acc:HGNC:11316]	Human Diseases	Immune disease	ko05322//Systemic lupus erythematosus	K11090	GO:0000781//chromosome, telomeric region;GO:0005634//nucleus;GO:0005737//cytoplasm;GO:0005829//cytosol;GO:0010494//cytoplasmic stress granule;GO:1990904//ribonucleoprotein complex	GO:0000049//tRNA binding;GO:0003676//nucleic acid binding;GO:0003677//DNA binding;GO:0003723//RNA binding;GO:0003729//mRNA binding;GO:0005515//protein binding;GO:0008266//poly(U) RNA binding;GO:1990825//sequence-specific mRNA binding	GO:0001682//tRNA 5'-leader removal;GO:0006396//RNA processing;GO:0006400//tRNA modification;GO:0006409//tRNA export from nucleus;GO:0008033//tRNA processing;GO:0008334//histone mRNA metabolic process;GO:0042780//tRNA 3'-end processing;GO:0045727//positive regulation of translation;GO:0071045//nuclear histone mRNA catabolic process;GO:0075522//IRES-dependent viral translational initiation;GO:19036…	--
ENSG00000101654	908	860	839	1084	1810	1182	19.433	24.642	23.431	30.166	31.411	30.232	22.502	30.603	0.44362	1.84401e-10	1.14622e-08	RNMT	RNA guanine-7 methyltransferase [Source:HGNC Symbol;Acc:HGNC:10075]	Genetic Information Processing	Translation	ko03015//mRNA surveillance pathway	K00565	GO:0001650//fibrillar center;GO:0005634//nucleus;GO:0005654//nucleoplasm;GO:0005845//mRNA cap binding complex;GO:0031533//mRNA cap methyltransferase complex;GO:0043235//receptor complex	GO:0003723//RNA binding;GO:0004482//mRNA (guanine-N7-)-methyltransferase activity;GO:0005515//protein binding;GO:0008168//methyltransferase activity;GO:0016740//transferase activity	GO:0006370//7-methylguanosine mRNA capping;GO:0006397//mRNA processing;GO:0032259//methylation;GO:0106005//RNA 5'-cap (guanine-N7)-methylation;GO:1990830//cellular response to leukemia inhibitory factor	--
ENSG00000134986	362	260	309	152	242	180	27.067	20.67	23.926	12.431	10.972	12.813	23.8877	12.072	-0.984601	1.88158e-10	1.16161e-08	NREP	neuronal regeneration related protein [Source:HGNC Symbol;Acc:HGNC:16834]	-	-	-	-	GO:0005634//nucleus;GO:0005737//cytoplasm	GO:0005515//protein binding	GO:0017015//regulation of transforming growth factor beta receptor signaling pathway;GO:0031103//axon regeneration;GO:0045664//regulation of neuron differentiation	--
ENSG00000086570	2084	1908	1910	1398	2143	1568	16.545	19.148	17.014	13.594	13.224	14.192	17.569	13.67	-0.362019	1.88292e-10	1.16161e-08	FAT2	FAT atypical cadherin 2 [Source:HGNC Symbol;Acc:HGNC:3596]	-	-	-	-	GO:0005794//Golgi apparatus;GO:0005886//plasma membrane;GO:0005912//adherens junction;GO:0016020//membrane;GO:0070062//extracellular exosome;GO:0070161//anchoring junction	GO:0005509//calcium ion binding	GO:0007155//cell adhesion;GO:0007156//homophilic cell adhesion via plasma membrane adhesion molecules;GO:0010631//epithelial cell migration;GO:0031589//cell-substrate adhesion;GO:0098609//cell-cell adhesion	--
ENSG00000164713	872	626	774	952	1713	1037	127.736	115.871	128.954	169.53	196.318	173.063	124.187	179.637	0.53257	1.95108e-10	1.19915e-08	BRI3	brain protein I3 [Source:HGNC Symbol;Acc:HGNC:1109]	-	-	-	-	GO:0005634//nucleus;GO:0005737//cytoplasm;GO:0005764//lysosome;GO:0005765//lysosomal membrane;GO:0005886//plasma membrane;GO:0016020//membrane;GO:0035577//azurophil granule membrane;GO:0048471//perinuclear region of cytoplasm	GO:0005515//protein binding;GO:0042802//identical protein binding	-	--
ENSG00000111700	814	668	632	879	1451	1062	32.971	34.397	29.177	43.323	46.37	49.657	32.1817	46.45	0.52944	2.02637e-10	1.24077e-08	SLCO1B3	solute carrier organic anion transporter family member 1B3 [Source:HGNC Symbol;Acc:HGNC:10961]	Organismal Systems	Digestive system	ko04976//Bile secretion	K05043	GO:0005886//plasma membrane;GO:0009925//basal plasma membrane;GO:0016020//membrane;GO:0016323//basolateral plasma membrane	GO:0004867//serine-type endopeptidase inhibitor activity;GO:0005515//protein binding;GO:0008514//organic anion transmembrane transporter activity;GO:0015125//bile acid transmembrane transporter activity;GO:0015347//sodium-independent organic anion transmembrane transporter activity;GO:0022857//transmembrane transporter activity;GO:0030414//peptidase inhibitor activity	GO:0006805//xenobiotic metabolic process;GO:0006811//ion transport;GO:0006869//lipid transport;GO:0010466//negative regulation of peptidase activity;GO:0015711//organic anion transport;GO:0015721//bile acid and bile salt transport;GO:0042167//heme catabolic process;GO:0043252//sodium-independent organic anion transport;GO:0055085//transmembrane transport	--
ENSG00000119125	3537	3007	3025	3759	5465	3865	83.065	92.211	84.691	114.089	99.967	106.025	86.6557	106.694	0.300109	2.10002e-10	1.28109e-08	GDA	guanine deaminase [Source:HGNC Symbol;Acc:HGNC:4212]	Metabolism;Metabolism	Global and overview maps;Nucleotide metabolism	ko01100//Metabolic pathways;ko00230//Purine metabolism	K01487;K01487	GO:0005829//cytosol	GO:0008270//zinc ion binding;GO:0008892//guanine deaminase activity;GO:0016787//hydrolase activity;GO:0016810//hydrolase activity, acting on carbon-nitrogen (but not peptide) bonds;GO:0046872//metal ion binding	GO:0000255//allantoin metabolic process;GO:0006139//nucleobase-containing compound metabolic process;GO:0006147//guanine catabolic process;GO:0006161//deoxyguanosine catabolic process;GO:0007399//nervous system development;GO:0043605//cellular amide catabolic process;GO:0046038//GMP catabolic process;GO:0046055//dGMP catabolic process;GO:0046098//guanine metabolic process	--
ENSG00000185022	199	160	161	261	467	348	9.63	10.992	8.887	15.393	17.75	19.255	9.83633	17.466	0.828357	2.11796e-10	1.28725e-08	MAFF	MAF bZIP transcription factor F [Source:HGNC Symbol;Acc:HGNC:6780]	-	-	-	-	GO:0000785//chromatin;GO:0005634//nucleus;GO:0005654//nucleoplasm;GO:0005739//mitochondrion;GO:0090575//RNA polymerase II transcription regulator complex	GO:0000978//RNA polymerase II cis-regulatory region sequence-specific DNA binding;GO:0000981//DNA-binding transcription factor activity, RNA polymerase II-specific;GO:0001228//DNA-binding transcription activator activity, RNA polymerase II-specific;GO:0003677//DNA binding;GO:0003700//DNA-binding transcription factor activity;GO:0005515//protein binding;GO:0043565//sequence-specific DNA binding;GO…	GO:0000122//negative regulation of transcription by RNA polymerase II;GO:0001701//in utero embryonic development;GO:0006355//regulation of transcription, DNA-templated;GO:0006357//regulation of transcription by RNA polymerase II;GO:0007567//parturition;GO:0035914//skeletal muscle cell differentiation;GO:0045604//regulation of epidermal cell differentiation;GO:0045944//positive regulation of trans…	TF_bZIP
ENSG00000177675	110	126	121	210	363	256	2.756	3.993	5.763	8.463	7.495	7.608	4.17067	7.85533	0.913394	2.287e-10	1.38486e-08	CD163L1	CD163 molecule like 1 [Source:HGNC Symbol;Acc:HGNC:30375]	-	-	-	-	GO:0005576//extracellular region;GO:0005886//plasma membrane;GO:0009897//external side of plasma membrane;GO:0016020//membrane	GO:0005044//scavenger receptor activity	GO:0006897//endocytosis	--
ENSG00000090020	2109	1711	1761	2074	3504	2431	52.091	54.025	48.936	63.223	69.365	68.859	51.684	67.149	0.377648	2.37892e-10	1.43522e-08	SLC9A1	solute carrier family 9 member A1 [Source:HGNC Symbol;Acc:HGNC:11071]	Environmental Information Processing;Cellular Processes;Human Diseases;Organismal Systems;Environmental Information Processing;Organismal Systems;Organismal Systems;Organismal Systems;Organismal Systems;Organismal Systems;Organismal Systems	Signal transduction;Cell motility;Cancer: overview;Circulatory system;Signal transduction;Endocrine system;Digestive system;Digestive system;Digestive system;Circulatory system;Digestive system	ko04024//cAMP signaling pathway;ko04810//Regulation of actin cytoskeleton;ko05205//Proteoglycans in cancer;ko04261//Adrenergic signaling in cardiomyocytes;ko04371//Apelin signaling pathway;ko04919//Thyroid hormone signaling pathway;ko04972//Pancreatic secretion;ko04970//Salivary secretion;ko04976//Bile secretion;ko04260//Cardiac muscle contraction;ko04971//Gastric acid secretion	K05742;K05742;K05742;K05742;K05742;K05742;K05742;K05742;K05742;K05742;K05742	GO:0005654//nucleoplasm;GO:0005737//cytoplasm;GO:0005783//endoplasmic reticulum;GO:0005789//endoplasmic reticulum membrane;GO:0005886//plasma membrane;GO:0005925//focal adhesion;GO:0009986//cell surface;GO:0014704//intercalated disc;GO:0016020//membrane;GO:0016323//basolateral plasma membrane;GO:0016324//apical plasma membrane;GO:0030027//lamellipodium;GO:0030315//T-tubule;GO:0042383//sarcolemma;…	GO:0005515//protein binding;GO:0005516//calmodulin binding;GO:0005543//phospholipid binding;GO:0005546//phosphatidylinositol-4,5-bisphosphate binding;GO:0015297//antiporter activity;GO:0015299//solute:proton antiporter activity;GO:0015385//sodium:proton antiporter activity;GO:0015386//potassium:proton antiporter activity;GO:0030346//protein phosphatase 2B binding;GO:0030674//protein-macromolecule…	GO:0002026//regulation of the force of heart contraction;GO:0006811//ion transport;GO:0006812//cation transport;GO:0006814//sodium ion transport;GO:0006883//cellular sodium ion homeostasis;GO:0006885//regulation of pH;GO:0010447//response to acidic pH;GO:0010613//positive regulation of cardiac muscle hypertrophy;GO:0010882//regulation of cardiac muscle contraction by calcium ion signaling;GO:0014…	--
ENSG00000079246	6706	5400	5705	4790	7137	4911	227.988	232.73	220.962	197.952	190.372	192.957	227.227	193.76	-0.229859	2.44357e-10	1.46883e-08	XRCC5	X-ray repair cross complementing 5 [Source:HGNC Symbol;Acc:HGNC:12833]	Genetic Information Processing	Replication and repair	ko03450//Non-homologous end-joining	K10885	GO:0000781//chromosome, telomeric region;GO:0000783//nuclear telomere cap complex;GO:0005576//extracellular region;GO:0005634//nucleus;GO:0005654//nucleoplasm;GO:0005694//chromosome;GO:0005730//nucleolus;GO:0005737//cytoplasm;GO:0005829//cytosol;GO:0005886//plasma membrane;GO:0016020//membrane;GO:0032040//small-subunit processome;GO:0032991//protein-containing complex;GO:0032993//protein-DNA comp…	GO:0000166//nucleotide binding;GO:0000976//transcription cis-regulatory region binding;GO:0003677//DNA binding;GO:0003678//DNA helicase activity;GO:0003684//damaged DNA binding;GO:0003690//double-stranded DNA binding;GO:0003691//double-stranded telomeric DNA binding;GO:0003723//RNA binding;GO:0004386//helicase activity;GO:0005515//protein binding;GO:0005524//ATP binding;GO:0008047//enzyme activat…	GO:0000723//telomere maintenance;GO:0000725//recombinational repair;GO:0002218//activation of innate immune response;GO:0002376//immune system process;GO:0006281//DNA repair;GO:0006302//double-strand break repair;GO:0006303//double-strand break repair via nonhomologous end joining;GO:0006310//DNA recombination;GO:0006974//cellular response to DNA damage stimulus;GO:0009410//response to xenobiotic…	--
ENSG00000138944	224	215	204	328	569	362	3.761	4.562	3.901	6.701	7.492	6.939	4.07467	7.044	0.789713	2.64679e-10	1.58518e-08	SHISAL1	shisa like 1 [Source:HGNC Symbol;Acc:HGNC:29335]	-	-	-	-	GO:0016020//membrane	GO:0005515//protein binding	-	--
ENSG00000134955	1045	893	957	1207	1790	1307	32.297	35.35	32.984	45.045	43.046	45.642	33.5437	44.5777	0.410281	3.07276e-10	1.8336e-08	SLC37A2	solute carrier family 37 member 2 [Source:HGNC Symbol;Acc:HGNC:20644]	-	-	-	-	GO:0005783//endoplasmic reticulum;GO:0005789//endoplasmic reticulum membrane;GO:0016020//membrane;GO:0070062//extracellular exosome	GO:0015297//antiporter activity;GO:0022857//transmembrane transporter activity;GO:0061513//glucose 6-phosphate:inorganic phosphate antiporter activity	GO:0008643//carbohydrate transport;GO:0015760//glucose-6-phosphate transport;GO:0035435//phosphate ion transmembrane transport;GO:0055085//transmembrane transport	--
ENSG00000111716	15374	11402	13315	10743	15779	10971	1462.65	1365.21	1426.9	1210.06	1144.87	1186.53	1418.26	1180.49	-0.264735	3.13784e-10	1.86565e-08	LDHB	lactate dehydrogenase B [Source:HGNC Symbol;Acc:HGNC:6541]	Metabolism;Environmental Information Processing;Organismal Systems;Human Diseases;Metabolism;Metabolism;Metabolism;Metabolism	Global and overview maps;Signal transduction;Endocrine system;Cancer: overview;Carbohydrate metabolism;Amino acid metabolism;Carbohydrate metabolism;Carbohydrate metabolism	ko01100//Metabolic pathways;ko04066//HIF-1 signaling pathway;ko04922//Glucagon signaling pathway;ko05230//Central carbon metabolism in cancer;ko00010//Glycolysis / Gluconeogenesis;ko00270//Cysteine and methionine metabolism;ko00620//Pyruvate metabolism;ko00640//Propanoate metabolism	K00016;K00016;K00016;K00016;K00016;K00016;K00016;K00016	GO:0005737//cytoplasm;GO:0005739//mitochondrion;GO:0005743//mitochondrial inner membrane;GO:0005829//cytosol;GO:0016020//membrane;GO:0045121//membrane raft;GO:0070062//extracellular exosome;GO:1990204//oxidoreductase complex	GO:0003824//catalytic activity;GO:0004457//lactate dehydrogenase activity;GO:0004459//L-lactate dehydrogenase activity;GO:0005515//protein binding;GO:0016491//oxidoreductase activity;GO:0016616//oxidoreductase activity, acting on the CH-OH group of donors, NAD or NADP as acceptor;GO:0019900//kinase binding;GO:0042802//identical protein binding;GO:0051287//NAD binding	GO:0006089//lactate metabolic process;GO:0006090//pyruvate metabolic process;GO:0019674//NAD metabolic process;GO:0019752//carboxylic acid metabolic process	--
ENSG00000139644	20934	17660	18820	19747	32341	22213	1046.63	1142.83	1090.88	1220.48	1298.64	1349.53	1093.45	1289.55	0.237985	3.1641e-10	1.8686e-08	TMBIM6	transmembrane BAX inhibitor motif containing 6 [Source:HGNC Symbol;Acc:HGNC:11723]	Human Diseases	Infectious disease: bacterial	ko05130//Pathogenic Escherichia coli infection	K21889	GO:0005634//nucleus;GO:0005737//cytoplasm;GO:0005783//endoplasmic reticulum;GO:0005789//endoplasmic reticulum membrane;GO:0005886//plasma membrane;GO:0016020//membrane;GO:0031966//mitochondrial membrane	GO:0005515//protein binding;GO:0019899//enzyme binding;GO:0031625//ubiquitin protein ligase binding;GO:0060698//endoribonuclease inhibitor activity	GO:0002638//negative regulation of immunoglobulin production;GO:0006914//autophagy;GO:0006915//apoptotic process;GO:0006986//response to unfolded protein;GO:0010523//negative regulation of calcium ion transport into cytosol;GO:0032091//negative regulation of protein binding;GO:0032469//endoplasmic reticulum calcium ion homeostasis;GO:0033119//negative regulation of RNA splicing;GO:0034620//cellul…	--
ENSG00000108828	4213	3946	4049	4555	7236	5236	179.608	212.595	197.13	238.902	243.292	254.827	196.444	245.674	0.322623	3.1671e-10	1.8686e-08	VAT1	vesicle amine transport 1 [Source:HGNC Symbol;Acc:HGNC:16919]	-	-	-	-	GO:0005576//extracellular region;GO:0005737//cytoplasm;GO:0005739//mitochondrion;GO:0005741//mitochondrial outer membrane;GO:0016020//membrane;GO:0035578//azurophil granule lumen;GO:0070062//extracellular exosome	GO:0005515//protein binding;GO:0008270//zinc ion binding;GO:0016491//oxidoreductase activity	GO:0010637//negative regulation of mitochondrial fusion	--
ENSG00000106785	1225	1099	1139	808	1179	868	32.185	40.01	33.315	25.252	24.244	26.611	35.17	25.369	-0.471279	3.17696e-10	1.8686e-08	TRIM14	tripartite motif containing 14 [Source:HGNC Symbol;Acc:HGNC:16283]	-	-	-	-	GO:0005737//cytoplasm;GO:0005739//mitochondrion;GO:0005741//mitochondrial outer membrane;GO:0016020//membrane;GO:0031410//cytoplasmic vesicle;GO:0045335//phagocytic vesicle	GO:0003713//transcription coactivator activity;GO:0005515//protein binding;GO:0008270//zinc ion binding;GO:0046872//metal ion binding;GO:0061630//ubiquitin protein ligase activity	GO:0002376//immune system process;GO:0016567//protein ubiquitination;GO:0032897//negative regulation of viral transcription;GO:0045087//innate immune response;GO:0045893//positive regulation of transcription, DNA-templated;GO:0051091//positive regulation of DNA-binding transcription factor activity;GO:0051092//positive regulation of NF-kappaB transcription factor activity	--
ENSG00000012171	2144	1628	1823	1411	2043	1336	87.006	83.653	84.685	70.068	66.155	62.379	85.1147	66.2007	-0.362562	3.2573e-10	1.90901e-08	SEMA3B	semaphorin 3B [Source:HGNC Symbol;Acc:HGNC:10724]	Organismal Systems	Development and regeneration	ko04360//Axon guidance	K06840	GO:0005576//extracellular region;GO:0005783//endoplasmic reticulum;GO:0062023//collagen-containing extracellular matrix	GO:0005515//protein binding;GO:0030215//semaphorin receptor binding;GO:0045499//chemorepellent activity	GO:0001755//neural crest cell migration;GO:0007267//cell-cell signaling;GO:0007411//axon guidance;GO:0030335//positive regulation of cell migration;GO:0048843//negative regulation of axon extension involved in axon guidance;GO:0050919//negative chemotaxis;GO:0061643//chemorepulsion of axon;GO:0071526//semaphorin-plexin signaling pathway	--
ENSG00000176170	329	301	301	417	739	550	20.094	23.458	20.54	31.095	35.138	38.731	21.364	34.988	0.711678	3.30795e-10	1.93179e-08	SPHK1	sphingosine kinase 1 [Source:HGNC Symbol;Acc:HGNC:11240]	Metabolism;Environmental Information Processing;Human Diseases;Environmental Information Processing;Environmental Information Processing;Environmental Information Processing;Organismal Systems;Environmental Information Processing;Metabolism	Global and overview maps;Signal transduction;Infectious disease: bacterial;Signal transduction;Signal transduction;Signal transduction;Immune system;Signal transduction;Lipid metabolism	ko01100//Metabolic pathways;ko04020//Calcium signaling pathway;ko05152//Tuberculosis;ko04072//Phospholipase D signaling pathway;ko04371//Apelin signaling pathway;ko04071//Sphingolipid signaling pathway;ko04666//Fc gamma R-mediated phagocytosis;ko04370//VEGF signaling pathway;ko00600//Sphingolipid metabolism	K04718;K04718;K04718;K04718;K04718;K04718;K04718;K04718;K04718	GO:0005634//nucleus;GO:0005737//cytoplasm;GO:0005768//endosome;GO:0005829//cytosol;GO:0005886//plasma membrane;GO:0005905//clathrin-coated pit;GO:0010008//endosome membrane;GO:0016020//membrane;GO:0030139//endocytic vesicle;GO:0031901//early endosome membrane;GO:0043231//intracellular membrane-bounded organelle;GO:0045202//synapse;GO:0098793//presynapse	GO:0000166//nucleotide binding;GO:0000287//magnesium ion binding;GO:0001727//lipid kinase activity;GO:0003677//DNA binding;GO:0005515//protein binding;GO:0005516//calmodulin binding;GO:0005524//ATP binding;GO:0008289//lipid binding;GO:0008481//sphinganine kinase activity;GO:0016301//kinase activity;GO:0016407//acetyltransferase activity;GO:0016740//transferase activity;GO:0017050//D-erythro-sphin…	GO:0001568//blood vessel development;GO:0003376//sphingosine-1-phosphate receptor signaling pathway;GO:0006473//protein acetylation;GO:0006629//lipid metabolic process;GO:0006670//sphingosine metabolic process;GO:0006954//inflammatory response;GO:0007420//brain development;GO:0008283//cell population proliferation;GO:0008284//positive regulation of cell population proliferation;GO:0010800//positi…	--
ENSG00000173193	2562	2035	2194	1669	2604	1830	38.888	38.11	37.719	30.355	30.443	31.49	38.239	30.7627	-0.313864	3.38727e-10	1.97111e-08	PARP14	poly(ADP-ribose) polymerase family member 14 [Source:HGNC Symbol;Acc:HGNC:29232]	-	-	-	-	GO:0005634//nucleus;GO:0005737//cytoplasm;GO:0005829//cytosol;GO:0005886//plasma membrane;GO:0016020//membrane	GO:0003714//transcription corepressor activity;GO:0003950//NAD+ ADP-ribosyltransferase activity;GO:0005515//protein binding;GO:0016740//transferase activity;GO:0016757//glycosyltransferase activity;GO:0016779//nucleotidyltransferase activity;GO:0019899//enzyme binding;GO:1990404//protein ADP-ribosylase activity	GO:0002376//immune system process;GO:0010629//negative regulation of gene expression;GO:0042531//positive regulation of tyrosine phosphorylation of STAT protein;GO:0042532//negative regulation of tyrosine phosphorylation of STAT protein;GO:0045087//innate immune response;GO:0045892//negative regulation of transcription, DNA-templated;GO:0060336//negative regulation of interferon-gamma-mediated si…	--
ENSG00000198804	331340	252816	276589	232918	359202	247766	24724.4	23840.7	23504.3	21148.2	21019.5	21106	24023.1	21091.2	-0.187782	3.49002e-10	2.02372e-08	MT-CO1	mitochondrially encoded cytochrome c oxidase I [Source:HGNC Symbol;Acc:HGNC:7419]	Metabolism;Human Diseases;Human Diseases;Human Diseases;Human Diseases;Human Diseases;Human Diseases;Organismal Systems;Human Diseases;Human Diseases;Human Diseases;Metabolism;Organismal Systems	Global and overview maps;Neurodegenerative disease;Neurodegenerative disease;Neurodegenerative disease;Neurodegenerative disease;Neurodegenerative disease;Neurodegenerative disease;Environmental adaptation;Cancer: overview;Cardiovascular disease;Endocrine and metabolic disease;Energy metabolism;Circulatory system	ko01100//Metabolic pathways;ko05022//Pathways of neurodegeneration - multiple diseases;ko05010//Alzheimer disease;ko05014//Amyotrophic lateral sclerosis;ko05016//Huntington disease;ko05020//Prion disease;ko05012//Parkinson disease;ko04714//Thermogenesis;ko05208//Chemical carcinogenesis - reactive oxygen species;ko05415//Diabetic cardiomyopathy;ko04932//Non-alcoholic fatty liver disease;ko00190//O…	K02256;K02256;K02256;K02256;K02256;K02256;K02256;K02256;K02256;K02256;K02256;K02256;K02256	GO:0005739//mitochondrion;GO:0005743//mitochondrial inner membrane;GO:0005750//mitochondrial respiratory chain complex III;GO:0005751//mitochondrial respiratory chain complex IV;GO:0016020//membrane;GO:0045277//respiratory chain complex IV;GO:0070469//respirasome	GO:0004129//cytochrome-c oxidase activity;GO:0005515//protein binding;GO:0020037//heme binding;GO:0046872//metal ion binding	GO:0006119//oxidative phosphorylation;GO:0006123//mitochondrial electron transport, cytochrome c to oxygen;GO:0006979//response to oxidative stress;GO:0009060//aerobic respiration;GO:0015990//electron transport coupled proton transport;GO:0021549//cerebellum development;GO:0022900//electron transport chain;GO:0045333//cellular respiration;GO:0046688//response to copper ion;GO:0051602//response to…	--
ENSG00000104765	950	820	712	1062	1841	1142	45.255	53.302	36.393	61.304	70.166	60.131	44.9833	63.867	0.50568	3.58377e-10	2.07076e-08	BNIP3L	BCL2 interacting protein 3 like [Source:HGNC Symbol;Acc:HGNC:1085]	Cellular Processes	Transport and catabolism	ko04137//Mitophagy - animal	K15465	GO:0005634//nucleus;GO:0005635//nuclear envelope;GO:0005739//mitochondrion;GO:0005740//mitochondrial envelope;GO:0005741//mitochondrial outer membrane;GO:0005783//endoplasmic reticulum;GO:0016020//membrane;GO:0016607//nuclear speck	GO:0005515//protein binding;GO:0005521//lamin binding;GO:0042802//identical protein binding;GO:0042803//protein homodimerization activity	GO:0006915//apoptotic process;GO:0016239//positive regulation of macroautophagy;GO:0019222//regulation of metabolic process;GO:0035694//mitochondrial protein catabolic process;GO:0043065//positive regulation of apoptotic process;GO:0043066//negative regulation of apoptotic process;GO:0043067//regulation of programmed cell death;GO:0043069//negative regulation of programmed cell death;GO:0051607//…	--
ENSG00000136068	11719	10915	11208	12573	19969	13240	149.417	176.853	162.735	194.34	200.655	193.002	163.002	195.999	0.26596	3.75752e-10	2.16354e-08	FLNB	filamin B [Source:HGNC Symbol;Acc:HGNC:3755]	Environmental Information Processing;Human Diseases;Human Diseases;Cellular Processes	Signal transduction;Infectious disease: bacterial;Cancer: overview;Cellular community - eukaryotes	ko04010//MAPK signaling pathway;ko05132//Salmonella infection;ko05205//Proteoglycans in cancer;ko04510//Focal adhesion	K04437;K04437;K04437;K04437	GO:0001725//stress fiber;GO:0005737//cytoplasm;GO:0005829//cytosol;GO:0005856//cytoskeleton;GO:0005886//plasma membrane;GO:0005903//brush border;GO:0005925//focal adhesion;GO:0005938//cell cortex;GO:0015629//actin cytoskeleton;GO:0016020//membrane;GO:0030018//Z disc;GO:0043232//intracellular non-membrane-bounded organelle;GO:0045335//phagocytic vesicle;GO:0070062//extracellular exosome	GO:0003723//RNA binding;GO:0003779//actin binding;GO:0005515//protein binding;GO:0042802//identical protein binding;GO:0045296//cadherin binding;GO:0051015//actin filament binding	GO:0003334//keratinocyte development;GO:0003382//epithelial cell morphogenesis;GO:0007010//cytoskeleton organization;GO:0007165//signal transduction;GO:0007517//muscle organ development;GO:0007519//skeletal muscle tissue development;GO:0030036//actin cytoskeleton organization;GO:0030154//cell differentiation;GO:0071346//cellular response to interferon-gamma	--
ENSG00000187678	214	205	192	320	555	337	5.021	6.785	5.128	9.127	10.21	9.021	5.64467	9.45267	0.743833	3.80111e-10	2.17852e-08	SPRY4	sprouty RTK signaling antagonist 4 [Source:HGNC Symbol;Acc:HGNC:15533]	-	-	-	-	GO:0005737//cytoplasm;GO:0005829//cytosol;GO:0005886//plasma membrane;GO:0005925//focal adhesion;GO:0016020//membrane;GO:0032587//ruffle membrane;GO:0042995//cell projection	GO:0004860//protein kinase inhibitor activity;GO:0005515//protein binding	GO:0007275//multicellular organism development;GO:0009966//regulation of signal transduction;GO:0040037//negative regulation of fibroblast growth factor receptor signaling pathway;GO:0043407//negative regulation of MAP kinase activity;GO:0046580//negative regulation of Ras protein signal transduction;GO:0048513//animal organ development;GO:1900025//negative regulation of substrate adhesion-depend…	--
ENSG00000004487	4086	3110	3295	2704	3915	2788	152.669	147.03	138.655	121.598	114.589	117.83	146.118	118.006	-0.308278	3.81009e-10	2.17852e-08	KDM1A	lysine demethylase 1A [Source:HGNC Symbol;Acc:HGNC:29079]	Organismal Systems	Environmental adaptation	ko04714//Thermogenesis	K11450	GO:0000781//chromosome, telomeric region;GO:0000785//chromatin;GO:0005634//nucleus;GO:0005654//nucleoplasm;GO:0005667//transcription regulator complex;GO:0032991//protein-containing complex;GO:1990391//DNA repair complex	GO:0002039//p53 binding;GO:0003682//chromatin binding;GO:0005515//protein binding;GO:0016491//oxidoreductase activity;GO:0019899//enzyme binding;GO:0030374//nuclear receptor coactivator activity;GO:0032451//demethylase activity;GO:0032452//histone demethylase activity;GO:0032453//histone H3-methyl-lysine-4 demethylase activity;GO:0032454//histone H3-methyl-lysine-9 demethylase activity;GO:0043426…	GO:0000122//negative regulation of transcription by RNA polymerase II;GO:0000380//alternative mRNA splicing, via spliceosome;GO:0002052//positive regulation of neuroblast proliferation;GO:0006325//chromatin organization;GO:0006338//chromatin remodeling;GO:0006355//regulation of transcription, DNA-templated;GO:0006357//regulation of transcription by RNA polymerase II;GO:0006482//protein demethylat…	--
ENSG00000250722	431	308	305	179	300	170	24.906	21.783	21.366	12.189	13.749	11.914	22.685	12.6173	-0.846332	4.00389e-10	2.28138e-08	SELENOP	selenoprotein P [Source:HGNC Symbol;Acc:HGNC:10751]	-	-	-	-	GO:0005576//extracellular region;GO:0005615//extracellular space;GO:0016020//membrane;GO:0031089//platelet dense granule lumen;GO:0070062//extracellular exosome	GO:0008430//selenium binding	GO:0001887//selenium compound metabolic process;GO:0006979//response to oxidative stress;GO:0007420//brain development;GO:0007626//locomotory behavior;GO:0009791//post-embryonic development;GO:0019953//sexual reproduction;GO:0040008//regulation of growth	--
ENSG00000070961	4278	4108	4004	4643	7616	5270	82.763	101.905	92.503	122.669	109.609	112.784	92.3903	115.021	0.316079	4.24626e-10	2.41111e-08	ATP2B1	ATPase plasma membrane Ca2+ transporting 1 [Source:HGNC Symbol;Acc:HGNC:814]	Environmental Information Processing;Environmental Information Processing;Environmental Information Processing;Organismal Systems;Organismal Systems;Organismal Systems;Organismal Systems;Organismal Systems;Organismal Systems	Signal transduction;Signal transduction;Signal transduction;Circulatory system;Digestive system;Endocrine system;Digestive system;Digestive system;Excretory system	ko04020//Calcium signaling pathway;ko04024//cAMP signaling pathway;ko04022//cGMP-PKG signaling pathway;ko04261//Adrenergic signaling in cardiomyocytes;ko04972//Pancreatic secretion;ko04925//Aldosterone synthesis and secretion;ko04970//Salivary secretion;ko04978//Mineral absorption;ko04961//Endocrine and other factor-regulated calcium reabsorption	K05850;K05850;K05850;K05850;K05850;K05850;K05850;K05850;K05850	GO:0001772//immunological synapse;GO:0005654//nucleoplasm;GO:0005886//plasma membrane;GO:0016020//membrane;GO:0016323//basolateral plasma membrane;GO:0030672//synaptic vesicle membrane;GO:0031410//cytoplasmic vesicle;GO:0042734//presynaptic membrane;GO:0042995//cell projection;GO:0043231//intracellular membrane-bounded organelle;GO:0045202//synapse;GO:0070062//extracellular exosome;GO:0098684//ph…	GO:0000166//nucleotide binding;GO:0005215//transporter activity;GO:0005388//P-type calcium transporter activity;GO:0005515//protein binding;GO:0005516//calmodulin binding;GO:0005524//ATP binding;GO:0015085//calcium ion transmembrane transporter activity;GO:0016887//ATP hydrolysis activity;GO:0030165//PDZ domain binding;GO:0046872//metal ion binding	GO:0001818//negative regulation of cytokine production;GO:0003056//regulation of vascular associated smooth muscle contraction;GO:0006811//ion transport;GO:0006816//calcium ion transport;GO:0006874//cellular calcium ion homeostasis;GO:0008217//regulation of blood pressure;GO:0030501//positive regulation of bone mineralization;GO:0034220//ion transmembrane transport;GO:0051480//regulation of cytos…	--
ENSG00000103043	1767	1638	1683	1931	3281	2236	71	79.633	78.92	103.349	106.36	105.956	76.5177	105.222	0.459567	4.36089e-10	2.46766e-08	VAC14	VAC14 component of PIKFYVE complex [Source:HGNC Symbol;Acc:HGNC:25507]	Human Diseases;Human Diseases	Infectious disease: viral;Cancer: overview	ko05166//Human T-cell leukemia virus 1 infection;ko05203//Viral carcinogenesis	K15305;K15305	GO:0000139//Golgi membrane;GO:0005768//endosome;GO:0005783//endoplasmic reticulum;GO:0005829//cytosol;GO:0010008//endosome membrane;GO:0016020//membrane;GO:0031901//early endosome membrane;GO:0031902//late endosome membrane;GO:0043231//intracellular membrane-bounded organelle;GO:0070772//PAS complex;GO:0098830//presynaptic endosome	GO:0005515//protein binding;GO:0038023//signaling receptor activity;GO:0042802//identical protein binding	GO:0006661//phosphatidylinositol biosynthetic process;GO:0007165//signal transduction;GO:0033674//positive regulation of kinase activity;GO:0099149//regulation of postsynaptic neurotransmitter receptor internalization	--
ENSG00000126602	3735	2641	3152	2427	3342	2401	231.511	220.482	235.274	198.822	169.119	164.859	229.089	177.6	-0.367277	4.44573e-10	2.50703e-08	TRAP1	TNF receptor associated protein 1 [Source:HGNC Symbol;Acc:HGNC:16264]	Human Diseases;Human Diseases	Neurodegenerative disease;Neurodegenerative disease	ko05022//Pathways of neurodegeneration - multiple diseases;ko05012//Parkinson disease	K09488;K09488	GO:0005654//nucleoplasm;GO:0005739//mitochondrion;GO:0005743//mitochondrial inner membrane;GO:0005758//mitochondrial intermembrane space;GO:0005759//mitochondrial matrix;GO:0016020//membrane;GO:0071944//cell periphery	GO:0000166//nucleotide binding;GO:0003723//RNA binding;GO:0005164//tumor necrosis factor receptor binding;GO:0005515//protein binding;GO:0005524//ATP binding;GO:0016887//ATP hydrolysis activity;GO:0019899//enzyme binding;GO:0019901//protein kinase binding;GO:0051082//unfolded protein binding;GO:0140662//ATP-dependent protein folding chaperone	GO:0006457//protein folding;GO:0009386//translational attenuation;GO:0061077//chaperone-mediated protein folding;GO:1901856//negative regulation of cellular respiration;GO:1903427//negative regulation of reactive oxygen species biosynthetic process;GO:1903751//negative regulation of intrinsic apoptotic signaling pathway in response to hydrogen peroxide	--
ENSG00000144354	1555	1198	1305	976	1487	964	72.911	73.279	71.504	55.371	53.129	50.16	72.5647	52.8867	-0.456363	4.67813e-10	2.62904e-08	CDCA7	cell division cycle associated 7 [Source:HGNC Symbol;Acc:HGNC:14628]	-	-	-	-	GO:0005634//nucleus;GO:0005654//nucleoplasm;GO:0005737//cytoplasm;GO:0005829//cytosol	GO:0005515//protein binding	GO:0006355//regulation of transcription, DNA-templated;GO:0006915//apoptotic process;GO:0042127//regulation of cell population proliferation	--
ENSG00000277586	595	357	511	265	423	265	19.102	14.484	18.683	10.352	10.65	9.712	17.423	10.238	-0.767059	4.71475e-10	2.64058e-08	NEFL	neurofilament light chain [Source:HGNC Symbol;Acc:HGNC:7739]	Human Diseases;Human Diseases	Neurodegenerative disease;Neurodegenerative disease	ko05022//Pathways of neurodegeneration - multiple diseases;ko05014//Amyotrophic lateral sclerosis	K04572;K04572	GO:0005737//cytoplasm;GO:0005829//cytosol;GO:0005856//cytoskeleton;GO:0005882//intermediate filament;GO:0005883//neurofilament;GO:0030424//axon;GO:0030426//growth cone;GO:0031594//neuromuscular junction;GO:0042995//cell projection;GO:0043005//neuron projection;GO:0098685//Schaffer collateral - CA1 synapse;GO:0098981//cholinergic synapse;GO:0099160//postsynaptic intermediate filament cytoskeleton;…	GO:0005200//structural constituent of cytoskeleton;GO:0005515//protein binding;GO:0019904//protein domain specific binding;GO:0030674//protein-macromolecule adaptor activity;GO:0042802//identical protein binding;GO:0043274//phospholipase binding;GO:0044877//protein-containing complex binding;GO:0099184//structural constituent of postsynaptic intermediate filament cytoskeleton	GO:0000226//microtubule cytoskeleton organization;GO:0007409//axonogenesis;GO:0008089//anterograde axonal transport;GO:0008090//retrograde axonal transport;GO:0009636//response to toxic substance;GO:0010033//response to organic substance;GO:0014012//peripheral nervous system axon regeneration;GO:0019896//axonal transport of mitochondrion;GO:0021510//spinal cord development;GO:0021766//hippocampus…	--
ENSG00000127481	4297	4039	4089	4699	7624	4999	60.717	68.33	66.559	80.575	95.344	85.217	65.202	87.0453	0.416851	4.77479e-10	2.66511e-08	UBR4	ubiquitin protein ligase E3 component n-recognin 4 [Source:HGNC Symbol;Acc:HGNC:30313]	Human Diseases;Human Diseases	Infectious disease: viral;Cancer: overview	ko05165//Human papillomavirus infection;ko05203//Viral carcinogenesis	K10691;K10691	GO:0005634//nucleus;GO:0005654//nucleoplasm;GO:0005737//cytoplasm;GO:0005813//centrosome;GO:0005829//cytosol;GO:0005856//cytoskeleton;GO:0005886//plasma membrane;GO:0016020//membrane;GO:0035579//specific granule membrane;GO:0070821//tertiary granule membrane;GO:0101003//ficolin-1-rich granule membrane	GO:0004842//ubiquitin-protein transferase activity;GO:0005515//protein binding;GO:0005516//calmodulin binding;GO:0008270//zinc ion binding;GO:0016740//transferase activity;GO:0046872//metal ion binding;GO:0061630//ubiquitin protein ligase activity	GO:0006511//ubiquitin-dependent protein catabolic process;GO:0016567//protein ubiquitination;GO:0045717//negative regulation of fatty acid biosynthetic process	--
ENSG00000128567	5136	4763	4951	5388	9514	6210	132.723	159.806	148.519	171.473	194.363	192.162	147.016	185.999	0.339324	4.80969e-10	2.67549e-08	PODXL	podocalyxin like [Source:HGNC Symbol;Acc:HGNC:9171]	Human Diseases	Infectious disease: bacterial	ko05132//Salmonella infection	K06817	GO:0001726//ruffle;GO:0005615//extracellular space;GO:0005730//nucleolus;GO:0005737//cytoplasm;GO:0005886//plasma membrane;GO:0005902//microvillus;GO:0016020//membrane;GO:0016324//apical plasma membrane;GO:0030027//lamellipodium;GO:0030175//filopodium;GO:0031528//microvillus membrane;GO:0034451//centriolar satellite;GO:0036057//slit diaphragm;GO:0042995//cell projection;GO:0043231//intracellular …	GO:0005515//protein binding	GO:0007155//cell adhesion;GO:0007162//negative regulation of cell adhesion;GO:0016477//cell migration;GO:0022407//regulation of cell-cell adhesion;GO:0022408//negative regulation of cell-cell adhesion;GO:0030335//positive regulation of cell migration;GO:0032534//regulation of microvillus assembly;GO:0033634//positive regulation of cell-cell adhesion mediated by integrin;GO:0072015//glomerular vis…	--
ENSG00000100092	933	678	757	528	791	498	40.212	36.793	37.795	30.052	27.507	24.473	38.2667	27.344	-0.484864	4.84847e-10	2.68795e-08	SH3BP1	SH3 domain binding protein 1 [Source:HGNC Symbol;Acc:HGNC:10824]	-	-	-	-	GO:0000145//exocyst;GO:0001891//phagocytic cup;GO:0005634//nucleus;GO:0005737//cytoplasm;GO:0005829//cytosol;GO:0005912//adherens junction;GO:0005923//bicellular tight junction;GO:0030027//lamellipodium;GO:0031252//cell leading edge;GO:0042995//cell projection;GO:0070161//anchoring junction;GO:0110165//cellular anatomical entity	GO:0005096//GTPase activator activity;GO:0005515//protein binding;GO:0017124//SH3 domain binding;GO:0030215//semaphorin receptor binding	GO:0006909//phagocytosis;GO:0006911//phagocytosis, engulfment;GO:0007015//actin filament organization;GO:0007165//signal transduction;GO:0016477//cell migration;GO:0030834//regulation of actin filament depolymerization;GO:0032956//regulation of actin cytoskeleton organization;GO:0034329//cell junction assembly;GO:0035020//regulation of Rac protein signal transduction;GO:0043535//regulation of blo…	--
ENSG00000109452	717	742	753	972	1515	1078	13.955	20.024	19.247	23.161	25.324	24.764	17.742	24.4163	0.460678	5.60433e-10	3.09227e-08	INPP4B	inositol polyphosphate-4-phosphatase type II B [Source:HGNC Symbol;Acc:HGNC:6075]	Metabolism;Environmental Information Processing;Metabolism	Global and overview maps;Signal transduction;Carbohydrate metabolism	ko01100//Metabolic pathways;ko04070//Phosphatidylinositol signaling system;ko00562//Inositol phosphate metabolism	K01109;K01109;K01109	GO:0005737//cytoplasm;GO:0005829//cytosol;GO:0016020//membrane	GO:0005515//protein binding;GO:0016316//phosphatidylinositol-3,4-bisphosphate 4-phosphatase activity;GO:0016787//hydrolase activity;GO:0017161//inositol-1,3,4-trisphosphate 4-phosphatase activity;GO:0052828//inositol-3,4-bisphosphate 4-phosphatase activity	GO:0006629//lipid metabolic process;GO:0006661//phosphatidylinositol biosynthetic process;GO:0007165//signal transduction;GO:0036092//phosphatidylinositol-3-phosphate biosynthetic process;GO:0043647//inositol phosphate metabolic process;GO:0046856//phosphatidylinositol dephosphorylation	--
ENSG00000204388	7040	5088	6112	4823	6533	4665	321.847	293.942	318.186	268.285	234.207	243.465	311.325	248.652	-0.324291	5.61546e-10	3.09227e-08	HSPA1B	heat shock protein family A (Hsp70) member 1B [Source:HGNC Symbol;Acc:HGNC:5233]	Environmental Information Processing;Human Diseases;Cellular Processes;Human Diseases;Genetic Information Processing;Human Diseases;Organismal Systems;Genetic Information Processing;Human Diseases;Organismal Systems;Organismal Systems;Human Diseases	Signal transduction;Neurodegenerative disease;Transport and catabolism;Cardiovascular disease;Folding, sorting and degradation;Infectious disease: viral;Endocrine system;Transcription;Infectious disease: parasitic;Immune system;Aging;Infectious disease: bacterial	ko04010//MAPK signaling pathway;ko05020//Prion disease;ko04144//Endocytosis;ko05417//Lipid and atherosclerosis;ko04141//Protein processing in endoplasmic reticulum;ko05162//Measles;ko04915//Estrogen signaling pathway;ko03040//Spliceosome;ko05145//Toxoplasmosis;ko04612//Antigen processing and presentation;ko04213//Longevity regulating pathway - multiple species;ko05134//Legionellosis	K03283;K03283;K03283;K03283;K03283;K03283;K03283;K03283;K03283;K03283;K03283;K03283	GO:0005576//extracellular region;GO:0005634//nucleus;GO:0005654//nucleoplasm;GO:0005737//cytoplasm;GO:0005739//mitochondrion;GO:0005783//endoplasmic reticulum;GO:0005813//centrosome;GO:0005814//centriole;GO:0005815//microtubule organizing center;GO:0005829//cytosol;GO:0005856//cytoskeleton;GO:0005925//focal adhesion;GO:0016234//inclusion body;GO:0016235//aggresome;GO:0016607//nuclear speck;GO:003…	GO:0000166//nucleotide binding;GO:0001618//virus receptor activity;GO:0001664//G protein-coupled receptor binding;GO:0003723//RNA binding;GO:0005102//signaling receptor binding;GO:0005515//protein binding;GO:0005524//ATP binding;GO:0016887//ATP hydrolysis activity;GO:0019899//enzyme binding;GO:0031072//heat shock protein binding;GO:0031625//ubiquitin protein ligase binding;GO:0042826//histone dea…	GO:0006402//mRNA catabolic process;GO:0006457//protein folding;GO:0008285//negative regulation of cell population proliferation;GO:0010628//positive regulation of gene expression;GO:0030308//negative regulation of cell growth;GO:0031396//regulation of protein ubiquitination;GO:0031397//negative regulation of protein ubiquitination;GO:0032436//positive regulation of proteasomal ubiquitin-dependent…	--
ENSG00000173166	815	728	669	938	1460	1074	11.827	15.469	10.823	24.063	16.441	16.219	12.7063	18.9077	0.573424	5.82614e-10	3.19756e-08	RAPH1	Ras association (RalGDS/AF-6) and pleckstrin homology domains 1 [Source:HGNC Symbol;Acc:HGNC:14436]	-	-	-	-	GO:0005737//cytoplasm;GO:0005829//cytosol;GO:0005856//cytoskeleton;GO:0005886//plasma membrane;GO:0016020//membrane;GO:0016604//nuclear body;GO:0030027//lamellipodium;GO:0030175//filopodium;GO:0031252//cell leading edge;GO:0042995//cell projection	GO:0005515//protein binding	GO:0007165//signal transduction;GO:0048675//axon extension	--
ENSG00000162066	348	296	300	478	717	461	17.297	17.496	15.827	28.18	25.037	23.563	16.8733	25.5933	0.601023	7.30974e-10	3.99843e-08	AMDHD2	amidohydrolase domain containing 2 [Source:HGNC Symbol;Acc:HGNC:24262]	Metabolism;Metabolism	Global and overview maps;Carbohydrate metabolism	ko01100//Metabolic pathways;ko00520//Amino sugar and nucleotide sugar metabolism	K01443;K01443	GO:0005634//nucleus;GO:0005829//cytosol	GO:0005515//protein binding;GO:0008448//N-acetylglucosamine-6-phosphate deacetylase activity;GO:0016787//hydrolase activity;GO:0016810//hydrolase activity, acting on carbon-nitrogen (but not peptide) bonds;GO:0046872//metal ion binding;GO:0047419//N-acetylgalactosamine-6-phosphate deacetylase activity	GO:0005975//carbohydrate metabolic process;GO:0006040//amino sugar metabolic process;GO:0006044//N-acetylglucosamine metabolic process;GO:0006046//N-acetylglucosamine catabolic process;GO:0006048//UDP-N-acetylglucosamine biosynthetic process;GO:0019262//N-acetylneuraminate catabolic process	--
ENSG00000163870	1132	943	1070	1250	2032	1360	72.614	76.642	79.504	96.098	102.849	99.033	76.2533	99.3267	0.381381	7.64539e-10	4.16814e-08	TPRA1	transmembrane protein adipocyte associated 1 [Source:HGNC Symbol;Acc:HGNC:30413]	-	-	-	-	GO:0005886//plasma membrane;GO:0016020//membrane	GO:0004930//G protein-coupled receptor activity;GO:0005515//protein binding	GO:0006629//lipid metabolic process;GO:0007186//G protein-coupled receptor signaling pathway;GO:0040016//embryonic cleavage;GO:1901991//negative regulation of mitotic cell cycle phase transition	--
ENSG00000134250	3843	3737	3683	4341	7030	4619	39.035	48.818	44.169	54.045	55.932	53.678	44.0073	54.5517	0.309879	7.86663e-10	4.27455e-08	NOTCH2	notch receptor 2 [Source:HGNC Symbol;Acc:HGNC:7882]	Human Diseases;Human Diseases;Human Diseases;Human Diseases;Human Diseases;Organismal Systems;Human Diseases;Organismal Systems;Environmental Information Processing	Cancer: overview;Infectious disease: viral;Cancer: overview;Cancer: overview;Cancer: specific types;Endocrine system;Drug resistance: antineoplastic;Immune system;Signal transduction	ko05200//Pathways in cancer;ko05165//Human papillomavirus infection;ko05207//Chemical carcinogenesis - receptor activation;ko05206//MicroRNAs in cancer;ko05224//Breast cancer;ko04919//Thyroid hormone signaling pathway;ko01522//Endocrine resistance;ko04658//Th1 and Th2 cell differentiation;ko04330//Notch signaling pathway	K20994;K20994;K20994;K20994;K20994;K20994;K20994;K20994;K20994	GO:0000139//Golgi membrane;GO:0005576//extracellular region;GO:0005634//nucleus;GO:0005654//nucleoplasm;GO:0005737//cytoplasm;GO:0005789//endoplasmic reticulum membrane;GO:0005886//plasma membrane;GO:0005929//cilium;GO:0009986//cell surface;GO:0016020//membrane;GO:0043235//receptor complex	GO:0005509//calcium ion binding;GO:0005515//protein binding;GO:0019899//enzyme binding;GO:0038023//signaling receptor activity;GO:0051059//NF-kappaB binding	GO:0000122//negative regulation of transcription by RNA polymerase II;GO:0001701//in utero embryonic development;GO:0001709//cell fate determination;GO:0001889//liver development;GO:0001890//placenta development;GO:0001947//heart looping;GO:0002011//morphogenesis of an epithelial sheet;GO:0002315//marginal zone B cell differentiation;GO:0002437//inflammatory response to antigenic stimulus;GO:0003…	--
ENSG00000106266	467	396	428	556	1000	630	14.259	16.795	19.949	24.405	31.11	22.113	17.001	25.876	0.605995	8.65845e-10	4.68928e-08	SNX8	sorting nexin 8 [Source:HGNC Symbol;Acc:HGNC:14972]	-	-	-	-	GO:0005768//endosome;GO:0005829//cytosol;GO:0016020//membrane;GO:0030904//retromer complex;GO:0031410//cytoplasmic vesicle;GO:0031901//early endosome membrane;GO:0043231//intracellular membrane-bounded organelle	GO:0005515//protein binding;GO:0008289//lipid binding;GO:0035091//phosphatidylinositol binding;GO:0042802//identical protein binding	GO:0006886//intracellular protein transport;GO:0015031//protein transport;GO:0034498//early endosome to Golgi transport;GO:0042147//retrograde transport, endosome to Golgi;GO:0051641//cellular localization	--
ENSG00000147416	1228	1215	1162	1453	2336	1686	49.661	62.26	53.532	71.605	73.804	78.561	55.151	74.6567	0.436884	9.05205e-10	4.88632e-08	ATP6V1B2	ATPase H+ transporting V1 subunit B2 [Source:HGNC Symbol;Acc:HGNC:854]	Metabolism;Human Diseases;Environmental Information Processing;Cellular Processes;Metabolism;Human Diseases;Organismal Systems;Human Diseases;Human Diseases;Organismal Systems	Global and overview maps;Infectious disease: viral;Signal transduction;Transport and catabolism;Energy metabolism;Immune disease;Nervous system;Infectious disease: bacterial;Infectious disease: bacterial;Excretory system	ko01100//Metabolic pathways;ko05165//Human papillomavirus infection;ko04150//mTOR signaling pathway;ko04145//Phagosome;ko00190//Oxidative phosphorylation;ko05323//Rheumatoid arthritis;ko04721//Synaptic vesicle cycle;ko05120//Epithelial cell signaling in Helicobacter pylori infection;ko05110//Vibrio cholerae infection;ko04966//Collecting duct acid secretion	K02147;K02147;K02147;K02147;K02147;K02147;K02147;K02147;K02147;K02147	GO:0000221//vacuolar proton-transporting V-type ATPase, V1 domain;GO:0001726//ruffle;GO:0005737//cytoplasm;GO:0005765//lysosomal membrane;GO:0005829//cytosol;GO:0005886//plasma membrane;GO:0005902//microvillus;GO:0016020//membrane;GO:0016324//apical plasma membrane;GO:0016469//proton-transporting two-sector ATPase complex;GO:0030665//clathrin-coated vesicle membrane;GO:0030672//synaptic vesicle m…	GO:0000166//nucleotide binding;GO:0005515//protein binding;GO:0005524//ATP binding;GO:0015078//proton transmembrane transporter activity;GO:0046961//proton-transporting ATPase activity, rotational mechanism	GO:0006811//ion transport;GO:0007035//vacuolar acidification;GO:0016241//regulation of macroautophagy;GO:0046034//ATP metabolic process;GO:0097401//synaptic vesicle lumen acidification;GO:1902600//proton transmembrane transport	--
ENSG00000167656	1730	995	1405	622	759	649	265.767	193.17	245.805	116.269	91.438	113.818	234.914	107.175	-1.13216	9.20582e-10	4.95303e-08	LY6D	lymphocyte antigen 6 family member D [Source:HGNC Symbol;Acc:HGNC:13348]	-	-	-	-	GO:0005576//extracellular region;GO:0005886//plasma membrane;GO:0009986//cell surface;GO:0016020//membrane	GO:0005515//protein binding	GO:0007155//cell adhesion;GO:0030098//lymphocyte differentiation;GO:0035634//response to stilbenoid	--
ENSG00000180921	5371	4490	4711	5249	8111	5825	109.483	115.478	109.32	129.908	129.529	135.28	111.427	131.572	0.239757	9.89467e-10	5.30626e-08	FAM83H	family with sequence similarity 83 member H [Source:HGNC Symbol;Acc:HGNC:24797]	-	-	-	-	GO:0005737//cytoplasm;GO:0005856//cytoskeleton;GO:0045095//keratin filament	GO:0005515//protein binding;GO:0019901//protein kinase binding;GO:1990254//keratin filament binding	GO:0007165//signal transduction;GO:0030335//positive regulation of cell migration;GO:0031214//biomineral tissue development;GO:0044380//protein localization to cytoskeleton;GO:0045104//intermediate filament cytoskeleton organization	--
[truncated: 19,976 more rows]
