# Supplementary material for: PCDH17 induces colorectal cancer metastasis by destroying the vascular endothelial barrier
Source: Cell Death Dis. 2025 Jan 21;16(1):36. doi: 10.1038/s41419-025-07355-z (PMC11750977; doi:10.1038/s41419-025-07355-z)
Supplement: Supplementary file 5 — Supplemental Table S2 [file 41419_2025_7355_MOESM5_ESM.xls]

## Sheet: Sheet1
Supplementary Table S2. Potential proteins binding with PCDH17 in HUVECs identified by Liquid Chromatography-Mass Spectrometry
protein_id	IgG-PCDH17	IP-PCDH17	IgG-PCDH17_mean	IP-PCDH17_mean	log2(fc)	Symbol
ENSG00000146776	0	489.741	0.01	489.741	15.5797	ATXN7L1
ENSG00000204103	0	366.332	0.01	366.332	15.1609	MAFB
ENSG00000169814	0	108.697	0.01	108.697	13.408	BTD
ENSG00000148154	0	66.0718	0.01	66.0718	12.6898	UGCG
ENSG00000196152	0	23.6791	0.01	23.6791	11.2094	ZNF79
ENSG00000126804	0	22.7785	0.01	22.7785	11.1535	ZBTB1
ENSG00000165516	0	14.7583	0.01	14.7583	10.5273	KLHDC2
ENSG00000106714	0	10.0115	0.01	10.0115	9.96744	CNTNAP3
ENSG00000154529	0	10.0115	0.01	10.0115	9.96744	CNTNAP3B
ENSG00000283378	0	10.0115	0.01	10.0115	9.96744	CNTNAP3C
ENSG00000138642	0	4.85181	0.01	4.85181	8.92238	HERC6
ENSG00000197712	4.31185	832.805	4.31185	832.805	7.59353	FAM114A1
ENSG00000154723	57.5745	3069.27	57.5745	3069.27	5.73632	ATP5PF
ENSG00000187840	10.5083	422.616	10.5083	422.616	5.32975	EIF4EBP1
ENSG00000185963	9.52088	378.148	9.52088	378.148	5.31171	BICD2
ENSG00000168275	21.7815	772.379	21.7815	772.379	5.14813	COA6
ENSG00000100575	67.8054	2234.8	67.8054	2234.8	5.0426	TIMM9
ENSG00000118946	80.4722	2417.84	80.4722	2417.84	4.90908	PCDH17
ENSG00000136930	94.8	2780.73	94.8	2780.73	4.87443	PSMB7
ENSG00000198060	64.8574	1733.9	64.8574	1733.9	4.74061	MARCHF5
ENSG00000233954	20.8228	512.307	20.8228	512.307	4.62077	UQCRHL
ENSG00000267855	10.1031	228.652	10.1031	228.652	4.50028	NDUFA7
ENSG00000099974	87.6119	1933.82	87.6119	1933.82	4.46418	DDTL
ENSG00000099977	87.6119	1933.82	87.6119	1933.82	4.46418	DDT
ENSG00000108091	308.695	6215.99	308.695	6215.99	4.33173	CCDC6
ENSG00000125733	18.2427	324.709	18.2427	324.709	4.15376	TRIP10
ENSG00000204954	21.5089	342.377	21.5089	342.377	3.99258	UQCC6
ENSG00000099917	19.5102	302.677	19.5102	302.677	3.95548	MED15
ENSG00000026297	7.51438	112.295	7.51438	112.295	3.9015	RNASET2
ENSG00000074842	42.4118	597.183	42.4118	597.183	3.81564	MYDGF
ENSG00000141026	17.8389	247.177	17.8389	247.177	3.79245	MED9
ENSG00000173486	36.0356	482.399	36.0356	482.399	3.74273	FKBP2
ENSG00000076043	44.9022	565.811	44.9022	565.811	3.65546	REXO2
ENSG00000185046	35.8808	445.005	35.8808	445.005	3.63254	ANKS1B
ENSG00000131016	9.17654	112.967	9.17654	112.967	3.62181	AKAP12
ENSG00000160124	55.6686	662.742	55.6686	662.742	3.57351	MIX23
ENSG00000117751	35.1648	415.668	35.1648	415.668	3.56323	PPP1R8
ENSG00000165060	30.5326	347.963	30.5326	347.963	3.51051	FXN
ENSG00000100439	5.33707	58.8336	5.33707	58.8336	3.46252	ABHD4
ENSG00000117620	4.03711	44.4084	4.03711	44.4084	3.45944	SLC35A3
ENSG00000104879	37.9183	416.265	37.9183	416.265	3.45654	CKM
ENSG00000111348	28.6806	313.198	28.6806	313.198	3.44893	ARHGDIB
ENSG00000138495	33.7126	367.852	33.7126	367.852	3.44776	COX17
ENSG00000155008	197.958	2130.04	197.958	2130.04	3.42761	APOOL
ENSG00000169599	19.6293	210.191	19.6293	210.191	3.42062	NFU1
ENSG00000088726	8.38326	88.9484	8.38326	88.9484	3.40739	TMEM40
ENSG00000139637	64.5814	676.691	64.5814	676.691	3.38931	MYG1
ENSG00000120690	13.4376	139.896	13.4376	139.896	3.38	ELF1
ENSG00000162222	34.0116	346.955	34.0116	346.955	3.35065	TTC9C
ENSG00000115966	12.9103	126.518	12.9103	126.518	3.29276	ATF2
ENSG00000064961	26.8948	257.21	26.8948	257.21	3.25755	HMG20B
ENSG00000115464	17.4691	166.138	17.4691	166.138	3.2495	USP34
ENSG00000230989	48.7951	448.359	48.7951	448.359	3.19985	HSBP1
ENSG00000146376	13.6321	124.037	13.6321	124.037	3.18569	ARHGAP18
ENSG00000117525	15.3338	133.588	15.3338	133.588	3.12301	F3
ENSG00000119862	8.4529	71.7527	8.4529	71.7527	3.08551	LGALSL
ENSG00000116791	63.4258	537.813	63.4258	537.813	3.08396	CRYZ
ENSG00000112514	53.5088	444.685	53.5088	444.685	3.05494	CUTA
ENSG00000107789	19.7486	162.353	19.7486	162.353	3.03932	MINPP1
ENSG00000162735	76.4739	628.128	76.4739	628.128	3.03802	PEX19
ENSG00000123146	29.6436	240.632	29.6436	240.632	3.02104	ADGRE5
ENSG00000173418	24.999	199.679	24.999	199.679	2.99774	NAA20
ENSG00000197045	61.1651	486.236	61.1651	486.236	2.99087	GMFB
ENSG00000203667	30.2311	235.173	30.2311	235.173	2.95961	COX20
ENSG00000173540	33.5823	257.42	33.5823	257.42	2.93835	GMPPB
ENSG00000127540	44.8199	326.053	44.8199	326.053	2.8629	UQCR11
ENSG00000158234	11.2776	81.8432	11.2776	81.8432	2.8594	FAIM
ENSG00000170502	21.4143	155.018	21.4143	155.018	2.85579	NUDT9
ENSG00000099994	50.1186	358.411	50.1186	358.411	2.8382	SUSD2
ENSG00000211961	461.354	3262.94	461.354	3262.94	2.82223	IGHV1-45
ENSG00000135506	42.7251	301.282	42.7251	301.282	2.81796	OS9
ENSG00000119559	10.103	71.2341	10.103	71.2341	2.81779	C19orf25
ENSG00000111676	14.7058	102.149	14.7058	102.149	2.79623	ATN1
ENSG00000197822	47.4373	328.783	47.4373	328.783	2.79304	OCLN
ENSG00000120889	9.28902	63.806	9.28902	63.806	2.78009	TNFRSF10B
ENSG00000103353	75.7301	505.036	75.7301	505.036	2.73745	UBFD1
ENSG00000164244	58.9657	388.719	58.9657	388.719	2.72078	PRRC1
ENSG00000125827	30.4117	199.336	30.4117	199.336	2.7125	TMX4
ENSG00000144320	36.7635	235.362	36.7635	235.362	2.67854	LNPK
ENSG00000137563	39.3316	248.11	39.3316	248.11	2.65722	GGH
ENSG00000158850	19.86	123.732	19.86	123.732	2.63929	B4GALT3
ENSG00000178202	11.8585	72.7742	11.8585	72.7742	2.6175	POGLUT3
ENSG00000065060	10.3194	61.7924	10.3194	61.7924	2.58208	BLTP3A
ENSG00000196139	16.0562	93.8341	16.0562	93.8341	2.54698	AKR1C3
ENSG00000124496	12.1314	69.8486	12.1314	69.8486	2.52548	TRERF1
ENSG00000102178	154.843	891.472	154.843	891.472	2.52539	UBL4A
ENSG00000228325	337.11	1938.74	337.11	1938.74	2.52383	IGKV3D-7
ENSG00000233999	337.11	1938.74	337.11	1938.74	2.52383	IGKV3OR2-268
ENSG00000243063	337.11	1938.74	337.11	1938.74	2.52383	IGKV3-7
ENSG00000244437	337.11	1938.74	337.11	1938.74	2.52383	IGKV3-15
ENSG00000125447	20.0408	114.471	20.0408	114.471	2.51397	GGA3
ENSG00000099940	73.708	419.169	73.708	419.169	2.50764	SNAP29
ENSG00000130021	41.0341	227.467	41.0341	227.467	2.47076	PUDP
ENSG00000196578	186.108	1026.48	186.108	1026.48	2.46349	OR5AC2
ENSG00000163602	85.5148	470.114	85.5148	470.114	2.45877	RYBP
ENSG00000026103	5.7233	31.3141	5.7233	31.3141	2.45189	FAS
ENSG00000197312	60.1916	327.779	60.1916	327.779	2.44509	DDI2
ENSG00000117408	1318.2	7091.86	1318.2	7091.86	2.4276	IPO13
ENSG00000174177	23.305	124.677	23.305	124.677	2.41948	CTU2
ENSG00000136717	31.7932	167.089	31.7932	167.089	2.39383	BIN1
ENSG00000100031	45.3324	237.994	45.3324	237.994	2.39231	GGT1
ENSG00000115944	126.307	661.145	126.307	661.145	2.38803	COX7A2L
ENSG00000160193	34.9849	181.662	34.9849	181.662	2.37645	WDR4
ENSG00000221968	22.3541	115.84	22.3541	115.84	2.37352	FADS3
ENSG00000260238	55.489	286.082	55.489	286.082	2.36616	PMF1-BGLAP
ENSG00000143878	32.3144	162.885	32.3144	162.885	2.3336	RHOB
ENSG00000167118	38.9655	196.076	38.9655	196.076	2.33114	URM1
ENSG00000113552	71.3166	353.802	71.3166	353.802	2.31063	GNPDA1
ENSG00000138207	23.5157	115.648	23.5157	115.648	2.29805	RBP4
ENSG00000138107	103.237	506.692	103.237	506.692	2.29515	ACTR1A
ENSG00000064490	16.9053	82.9572	16.9053	82.9572	2.29489	RFXANK
ENSG00000184203	78.3096	381.582	78.3096	381.582	2.28473	PPP1R2
ENSG00000197713	98.6442	479.597	98.6442	479.597	2.28152	RPE
ENSG00000186260	39.2596	190.059	39.2596	190.059	2.27533	MRTFB
ENSG00000143162	21.6501	103.2	21.6501	103.2	2.253	CREG1
ENSG00000168282	46.7038	221.459	46.7038	221.459	2.24543	MGAT2
ENSG00000197885	66.9222	312.665	66.9222	312.665	2.22406	NKIRAS1
ENSG00000107819	174.749	809.761	174.749	809.761	2.21221	SFXN3
ENSG00000164284	193.319	888.62	193.319	888.62	2.20059	GRPEL2
ENSG00000162441	64.131	293.291	64.131	293.291	2.19324	LZIC
ENSG00000171302	126.766	573.219	126.766	573.219	2.17692	CANT1
ENSG00000143222	53.1151	239.648	53.1151	239.648	2.17372	UFC1
ENSG00000186063	10.8175	48.6151	10.8175	48.6151	2.16803	AIDA
ENSG00000115970	19.4851	87.3284	19.4851	87.3284	2.16408	THADA
ENSG00000188428	24.9803	111.746	24.9803	111.746	2.16136	BLOC1S5
ENSG00000157954	140.012	622.042	140.012	622.042	2.15146	WIPI2
ENSG00000104880	30.0233	133.203	30.0233	133.203	2.14948	ARHGEF18
ENSG00000104833	146.111	644.957	146.111	644.957	2.14214	TUBB4A
ENSG00000105063	11.8704	52.0974	11.8704	52.0974	2.13385	PPP6R1
ENSG00000175203	143.031	623.242	143.031	623.242	2.12346	DCTN2
ENSG00000066455	194.879	837.512	194.879	837.512	2.10353	GOLGA5
ENSG00000055147	18.389	79.0265	18.389	79.0265	2.10349	FAM114A2
ENSG00000068079	102.64	439.584	102.64	439.584	2.09855	IFI35
ENSG00000171097	18.2801	77.7782	18.2801	77.7782	2.0891	KYAT1
ENSG00000197860	37.2268	156.71	37.2268	156.71	2.07368	SGTB
ENSG00000087263	48.7987	203.619	48.7987	203.619	2.06096	OGFOD1
ENSG00000165006	78.3982	325.483	78.3982	325.483	2.05369	UBAP1
ENSG00000137161	106.086	437.446	106.086	437.446	2.04387	CNPY3
ENSG00000132436	9.25508	38.0975	9.25508	38.0975	2.04138	FIGNL1
ENSG00000013810	6.22766	25.6302	6.22766	25.6302	2.04108	TACC3
ENSG00000122779	23.8561	97.1123	23.8561	97.1123	2.0253	TRIM24
ENSG00000172331	17.3826	70.4787	17.3826	70.4787	2.01954	BPGM
ENSG00000103512	8.10992	32.7512	8.10992	32.7512	2.01379	NOMO1
ENSG00000132182	690.628	2786.76	690.628	2786.76	2.01261	NUP210
ENSG00000118579	22.6454	91.3127	22.6454	91.3127	2.0116	MED28
ENSG00000151640	106.444	427.176	106.444	427.176	2.00474	DPYSL4
ENSG00000137944	18.039	72.2746	18.039	72.2746	2.00237	KYAT3
