# Supplementary material for: PCDH17 induces colorectal cancer metastasis by destroying the vascular endothelial barrier
Source: Cell Death Dis. 2025 Jan 21;16(1):36. doi: 10.1038/s41419-025-07355-z (PMC11750977; doi:10.1038/s41419-025-07355-z)
Supplement: Supplementary file 6 — Supplemental Table S3 [file 41419_2025_7355_MOESM6_ESM.xls]

## Sheet: Tissue microarray
Supplementary Table S3:Clinial information of tissue microarray
Patients	Gender	Age	Tumor diameter (cm)	Pathological stage	TNM	Alive or dead	Survival time (Month)	Note
1	Male	62	5.4	Moderate	T2N0M0	alive	80.1
2	Male	80	12.1	Moderate	T3N1M0	death	12.9667
3	Male	61	5.2	Moderate	T3N1M0	death	16.4333
4	Female	69	8	Moderate	T4N1M1	death	42.8
5	Male	68	4.5	Moderate	T3N0M0	alive	89.6667
6	Female	74	6.6	Moderate	T3N1M0	alive	89.7333
7	Female	48	2.2	Moderate	T2N0M0	alive	91.1667
8	Male	82	6.8	Moderate	T3N0M0	alive	101.767
9	Male	59	3	Moderate	T2N0M0	alive	102.033
10	Male	31	2	Moderate	T3N0M1	death	8.73333
11	Female	44	3.2	Moderate	T3N1M0	death	13.8667
12	Male	52	1.2	high	T2N0M0	alive	70.1333
13	Male	53	5	Moderate	T3N1M0	alive	70.1667
14	Male	66	6	Moderate	T3N0M1	death	53.6
15	Male	59	3.5	Moderate	T3N0M0	alive	71.4333
16	Male	58	7.8	Moderate	T3N1M0	alive	71.7667
17	Male	40	2.7	Moderate	T3N0M1	death	67.7
18	Male	58	3.3	Moderate	T3N0M1	death	39.8667
19	Male	27	4.7	Moderate	T3N0M1	death	2.1
20	Female	54	2.4	Moderate	T3N0M1	death	62.7
21	Female	40	6	Moderate	T3N1M1	death	46.7
22	Male	72	5	Moderate	T3N0M1	death	17.7667
23	Female	61	2.2	Moderate	T3N0M1	death	17.5667
24	Male	52	2.2	Moderate	T3N0M0	alive	79.8
25	Male	49	2	Moderate	T3N0M1	death	47
26	Female	61	3.5	Moderate	T3N1M0	death	9.76667
27	Female	68	5	Moderate	T3N0M1	death	24.9
28	Female	67	7	Moderate	T4N1M1	death	6.46667
29	Male	75	2.5	Moderate	T3N1M0	death	53.9333
30	Female	72	3.8	Moderate	T3N0M1	death	45.1333
31	Male	52	5.2	Moderate	T4N0M1	death	33.6667
32	Male	66	3	Moderate	T3N0M1	death	23.4333
33	Female	43	4	Moderate	T3N1M1	death	50.2667
34	Female	54	7	Moderate	T4N1M0	alive	88.2333
35	Male	55	4	Moderate	T3N0M0	alive	89.6333
36	Female	70	3.5	Moderate	T3N0M0	alive	90.7333
37	Male	55	3.5	Moderate	T3N1M1	death	7.56667
38	Male	45	3	Moderate	T3N1M1	death	2.66667
39	Female	60	6	Moderate	T4N1M1	death	2.06667
40	Female	64	5	Moderate	T3N0M1	death	52
41	Male	77	3.5	Moderate	T3N0M1	death	28.4
42	Male	60	4	Moderate	T3N0M1	death	5.36667
43	Male	55	4	Moderate	T3N1M1	death	20.2333
44	Male	42	4.5	Moderate	T3N0M0	alive	69.2
45	Female	39	4	Moderate	T3N0M1	death	7.7
46	Male	54	6	Moderate	T3N0M0	alive	70.1667
47	Male	60	1.5	Moderate	T3N1M1	death	48.1667
48	Male	42	6	poor	T3N1M1	death	52.3
49	Female	46	5	Moderate	T3N1M1	death	32.3
50	Female	65	4	Moderate	T3N0M0	alive	72.6
51	Male	78	3.2	Moderate	T3N0M0	alive	75.2667
52	Male	74	6	Moderate	T3N1M0	alive	65.7333
53	Male	77	5	Moderate	T3N0M1	death	30.8
54	Female	44	3	Moderate	T3N1M1	death	9.73333
55	Male	69	4	Moderate	T3N1M1	death	6.53333
56	Male	80	3.5	Moderate	T3N0M1	death	25.3333
57	Female	32	6	Moderate	T2N1M1	death	15.6
58	Female	57	2.3	Moderate	T1N0M0	alive	83.8333
59	Female	57	2.5	high	T3N1M0	alive	85.0333
60	Male	70	5	Moderate	T3N1M1	death	6.66667
61	Male	43	9	poor	T2N1M0	alive	94.6
62	Male	70	4	Moderate	T3N0M0	alive	110.9	This tissues were not included in the analysis and research scope due to negative CD31 staining
63	Male	41	6	high	T2N0M0	alive	98.3
64	Male	67	1.5	high	T2N0M0	alive	104.4
65	Female	58	2	Moderate	T3N0M0	death	82.2667
66	Female	81	5	high	T3N0M0	alive	107.867
67	Female	41	3	poor	T2N1M1	death	86.9667
68	Male	51	5	Moderate	T4N1M0	alive	112.233
69	Male	69	5	Moderate	T4N1M1	death	90.4
70	Male	49	3	Moderate	T2N0M0	alive	115.3
71	Female	40	3.5	Moderate	T3N1M0	alive	133.9
72	Female	35	5	Moderate	T4N0M0	alive	134.133
73	Female	62	3	Moderate	T2N0M0	alive	134.933
74	Male	51	3.5	Moderate	T2N0M1	death	65.0333
75	Female	30	2	Moderate	T2N0M0	alive	138.4
76	Female	55	3.5	Moderate	T3N1M0	alive	139.267
77	Male	67	6	Moderate	T2N0M1	death	83.3
78	Male	68	6	Moderate	T2N0M0	alive	139.567
79	Male	68	4	poor	T3N0M0	death	69.7
80	Female	65	2.5	poor	T2N0M0	alive	143.033
81	Female	81	9.5	poor	T3N0M0	death	76.0333
82	Female	79	3	Moderate	T3N0M0	alive	146
83	Male	41	6.5	poor	T4N0M0	alive	145
